# Supplementary material for: Investigation of astrovirus, coronavirus and paramyxovirus co-infections in bats in the western Indian Ocean
Source: Virol J. 2021 Oct 12;18:205. doi: 10.1186/s12985-021-01673-2 (PMC8506490; doi:10.1186/s12985-021-01673-2)
Supplement: Supplementary file 1 — Additional file 1. List and origin of samples, day roost sites, and result of the molecular screening. [file 12985_2021_1673_MOESM1_ESM.ods]

## Sheet: Feuil1
ID	Type of sample	Family	Species	Sex	Location	Day roost site	Date	AstV	Published data (Y=Yes/N=No)	Reference(s)	PmV	Published data (Y=Yes/N=No)	Reference(s)	CoV	Published data (Y=Yes/N=No)	Reference(s)
AMB-A_001	Swab	Molossidae	Mops leucostigma	F	Madagascar	Building	14-Jan-18	0	N	NA	0	N	NA	0	Y	Joffrin et al. (2020) Bat coronavirus phylogeography in the Western Indian Ocean. Scientific Reports. 2020;10.
AMB-A_002	Swab	Molossidae	Mops leucostigma	F	Madagascar	Building	14-Jan-18	0	N	NA	0	N	NA	0	Y	Joffrin et al. (2020) Bat coronavirus phylogeography in the Western Indian Ocean. Scientific Reports. 2020;10.
AMB-A_003	Swab	Molossidae	Mops leucostigma	F	Madagascar	Building	14-Jan-18	0	N	NA	0	N	NA	0	Y	Joffrin et al. (2020) Bat coronavirus phylogeography in the Western Indian Ocean. Scientific Reports. 2020;10.
AMB-A_004	Swab	Molossidae	Mops leucostigma	F	Madagascar	Building	14-Jan-18	0	N	NA	0	N	NA	0	Y	Joffrin et al. (2020) Bat coronavirus phylogeography in the Western Indian Ocean. Scientific Reports. 2020;10.
AMB-A_005	Swab	Molossidae	Mops leucostigma	F	Madagascar	Building	14-Jan-18	0	N	NA	0	N	NA	0	Y	Joffrin et al. (2020) Bat coronavirus phylogeography in the Western Indian Ocean. Scientific Reports. 2020;10.
AMB-A_006	Swab	Molossidae	Mops leucostigma	F	Madagascar	Building	14-Jan-18	0	N	NA	0	N	NA	0	Y	Joffrin et al. (2020) Bat coronavirus phylogeography in the Western Indian Ocean. Scientific Reports. 2020;10.
AMB-A_007	Swab	Molossidae	Mops leucostigma	F	Madagascar	Building	14-Jan-18	0	N	NA	0	N	NA	0	Y	Joffrin et al. (2020) Bat coronavirus phylogeography in the Western Indian Ocean. Scientific Reports. 2020;10.
AMB-A_008	Swab	Molossidae	Mops leucostigma	F	Madagascar	Building	14-Jan-18	0	N	NA	0	N	NA	0	Y	Joffrin et al. (2020) Bat coronavirus phylogeography in the Western Indian Ocean. Scientific Reports. 2020;10.
AMB-A_009	Swab	Molossidae	Mops leucostigma	F	Madagascar	Building	14-Jan-18	0	N	NA	0	N	NA	0	Y	Joffrin et al. (2020) Bat coronavirus phylogeography in the Western Indian Ocean. Scientific Reports. 2020;10.
AMB-A_010	Swab	Molossidae	Mops leucostigma	F	Madagascar	Building	14-Jan-18	0	N	NA	0	N	NA	0	Y	Joffrin et al. (2020) Bat coronavirus phylogeography in the Western Indian Ocean. Scientific Reports. 2020;10.
AMB-A_011	Swab	Molossidae	Mops leucostigma	F	Madagascar	Building	14-Jan-18	0	N	NA	0	N	NA	0	Y	Joffrin et al. (2020) Bat coronavirus phylogeography in the Western Indian Ocean. Scientific Reports. 2020;10.
AMB-A_012	Swab	Molossidae	Mops leucostigma	F	Madagascar	Building	14-Jan-18	0	N	NA	0	N	NA	0	Y	Joffrin et al. (2020) Bat coronavirus phylogeography in the Western Indian Ocean. Scientific Reports. 2020;10.
AMB-A_013	Swab	Molossidae	Mops leucostigma	M	Madagascar	Building	14-Jan-18	0	N	NA	0	N	NA	0	Y	Joffrin et al. (2020) Bat coronavirus phylogeography in the Western Indian Ocean. Scientific Reports. 2020;10.
AMB-A_014	Swab	Molossidae	Mops leucostigma	F	Madagascar	Building	14-Jan-18	0	N	NA	0	N	NA	0	Y	Joffrin et al. (2020) Bat coronavirus phylogeography in the Western Indian Ocean. Scientific Reports. 2020;10.
AMB-A_015	Swab	Molossidae	Mops leucostigma	F	Madagascar	Building	14-Jan-18	0	N	NA	0	N	NA	0	Y	Joffrin et al. (2020) Bat coronavirus phylogeography in the Western Indian Ocean. Scientific Reports. 2020;10.
AMB-A_016	Swab	Molossidae	Mops leucostigma	F	Madagascar	Building	14-Jan-18	0	N	NA	0	N	NA	0	Y	Joffrin et al. (2020) Bat coronavirus phylogeography in the Western Indian Ocean. Scientific Reports. 2020;10.
AMB-A_017	Swab	Molossidae	Mops leucostigma	M	Madagascar	Building	14-Jan-18	0	N	NA	0	N	NA	0	Y	Joffrin et al. (2020) Bat coronavirus phylogeography in the Western Indian Ocean. Scientific Reports. 2020;10.
AMB-A_018	Swab	Molossidae	Mops leucostigma	M	Madagascar	Building	14-Jan-18	0	N	NA	0	N	NA	0	Y	Joffrin et al. (2020) Bat coronavirus phylogeography in the Western Indian Ocean. Scientific Reports. 2020;10.
AMB-A_019	Swab	Molossidae	Mops leucostigma	F	Madagascar	Building	14-Jan-18	0	N	NA	1	N	NA	0	Y	Joffrin et al. (2020) Bat coronavirus phylogeography in the Western Indian Ocean. Scientific Reports. 2020;10.
AMB-A_020	Swab	Molossidae	Mops leucostigma	M	Madagascar	Building	14-Jan-18	0	N	NA	0	N	NA	0	Y	Joffrin et al. (2020) Bat coronavirus phylogeography in the Western Indian Ocean. Scientific Reports. 2020;10.
AMB-A_021	Swab	Molossidae	Mops leucostigma	M	Madagascar	Building	14-Jan-18	0	N	NA	0	N	NA	0	Y	Joffrin et al. (2020) Bat coronavirus phylogeography in the Western Indian Ocean. Scientific Reports. 2020;10.
AMB-A_022	Swab	Molossidae	Mops leucostigma	F	Madagascar	Building	14-Jan-18	0	N	NA	0	N	NA	0	Y	Joffrin et al. (2020) Bat coronavirus phylogeography in the Western Indian Ocean. Scientific Reports. 2020;10.
AMB-A_023	Swab	Molossidae	Mops leucostigma	F	Madagascar	Building	14-Jan-18	0	N	NA	0	N	NA	0	Y	Joffrin et al. (2020) Bat coronavirus phylogeography in the Western Indian Ocean. Scientific Reports. 2020;10.
AMB-A_024	Swab	Molossidae	Mops leucostigma	M	Madagascar	Building	14-Jan-18	0	N	NA	0	N	NA	0	Y	Joffrin et al. (2020) Bat coronavirus phylogeography in the Western Indian Ocean. Scientific Reports. 2020;10.
AMB-A_025	Swab	Molossidae	Mops leucostigma	M	Madagascar	Building	14-Jan-18	0	N	NA	0	N	NA	0	Y	Joffrin et al. (2020) Bat coronavirus phylogeography in the Western Indian Ocean. Scientific Reports. 2020;10.
AMB-A_026	Swab	Molossidae	Mops leucostigma	F	Madagascar	Building	14-Jan-18	0	N	NA	0	N	NA	0	Y	Joffrin et al. (2020) Bat coronavirus phylogeography in the Western Indian Ocean. Scientific Reports. 2020;10.
AMB-A_027	Swab	Molossidae	Mops leucostigma	M	Madagascar	Building	14-Jan-18	0	N	NA	0	N	NA	0	Y	Joffrin et al. (2020) Bat coronavirus phylogeography in the Western Indian Ocean. Scientific Reports. 2020;10.
AMB-A_028	Swab	Molossidae	Mops leucostigma	F	Madagascar	Building	14-Jan-18	0	N	NA	0	N	NA	0	Y	Joffrin et al. (2020) Bat coronavirus phylogeography in the Western Indian Ocean. Scientific Reports. 2020;10.
AMB-A_029	Swab	Molossidae	Mops leucostigma	F	Madagascar	Building	14-Jan-18	0	N	NA	0	N	NA	0	Y	Joffrin et al. (2020) Bat coronavirus phylogeography in the Western Indian Ocean. Scientific Reports. 2020;10.
AMB-A_030	Swab	Molossidae	Mops leucostigma	F	Madagascar	Building	14-Jan-18	0	N	NA	0	N	NA	0	Y	Joffrin et al. (2020) Bat coronavirus phylogeography in the Western Indian Ocean. Scientific Reports. 2020;10.
AMB-A_031	Swab	Molossidae	Mops leucostigma	M	Madagascar	Building	14-Jan-18	0	N	NA	0	N	NA	0	Y	Joffrin et al. (2020) Bat coronavirus phylogeography in the Western Indian Ocean. Scientific Reports. 2020;10.
AMB-A_032	Swab	Molossidae	Mops leucostigma	F	Madagascar	Building	14-Jan-18	0	N	NA	0	N	NA	0	Y	Joffrin et al. (2020) Bat coronavirus phylogeography in the Western Indian Ocean. Scientific Reports. 2020;10.
AMB-A_033	Swab	Molossidae	Mops leucostigma	F	Madagascar	Building	14-Jan-18	0	N	NA	0	N	NA	0	Y	Joffrin et al. (2020) Bat coronavirus phylogeography in the Western Indian Ocean. Scientific Reports. 2020;10.
AMB-A_034	Swab	Molossidae	Chaerephon leucogaster	M	Madagascar	Building	15-Jan-18	0	N	NA	0	N	NA	0	Y	Joffrin et al. (2020) Bat coronavirus phylogeography in the Western Indian Ocean. Scientific Reports. 2020;10.
AMB-A_035	Swab	Molossidae	Chaerephon leucogaster	F	Madagascar	Building	15-Jan-18	0	N	NA	0	N	NA	0	Y	Joffrin et al. (2020) Bat coronavirus phylogeography in the Western Indian Ocean. Scientific Reports. 2020;10.
AMB-A_036	Swab	Molossidae	Mops leucostigma	M	Madagascar	Building	15-Jan-18	0	N	NA	0	N	NA	0	Y	Joffrin et al. (2020) Bat coronavirus phylogeography in the Western Indian Ocean. Scientific Reports. 2020;10.
AMB-A_037	Swab	Molossidae	Chaerephon leucogaster	F	Madagascar	Building	15-Jan-18	0	N	NA	0	N	NA	0	Y	Joffrin et al. (2020) Bat coronavirus phylogeography in the Western Indian Ocean. Scientific Reports. 2020;10.
AMB-A_038	Swab	Molossidae	Chaerephon leucogaster	M	Madagascar	Building	15-Jan-18	0	N	NA	0	N	NA	0	Y	Joffrin et al. (2020) Bat coronavirus phylogeography in the Western Indian Ocean. Scientific Reports. 2020;10.
AMB-A_039	Swab	Molossidae	Chaerephon leucogaster	M	Madagascar	Building	15-Jan-18	0	N	NA	0	N	NA	0	Y	Joffrin et al. (2020) Bat coronavirus phylogeography in the Western Indian Ocean. Scientific Reports. 2020;10.
AMB-A_040	Swab	Molossidae	Chaerephon leucogaster	M	Madagascar	Building	15-Jan-18	0	N	NA	0	N	NA	0	Y	Joffrin et al. (2020) Bat coronavirus phylogeography in the Western Indian Ocean. Scientific Reports. 2020;10.
AMB-A_041	Swab	Molossidae	Chaerephon leucogaster	M	Madagascar	Building	15-Jan-18	0	N	NA	0	N	NA	0	Y	Joffrin et al. (2020) Bat coronavirus phylogeography in the Western Indian Ocean. Scientific Reports. 2020;10.
AMB-A_042	Swab	Molossidae	Chaerephon leucogaster	F	Madagascar	Building	15-Jan-18	0	N	NA	0	N	NA	0	Y	Joffrin et al. (2020) Bat coronavirus phylogeography in the Western Indian Ocean. Scientific Reports. 2020;10.
AMB-A_043	Swab	Molossidae	Chaerephon leucogaster	M	Madagascar	Building	15-Jan-18	0	N	NA	0	N	NA	0	Y	Joffrin et al. (2020) Bat coronavirus phylogeography in the Western Indian Ocean. Scientific Reports. 2020;10.
AMB-A_044	Swab	Molossidae	Chaerephon leucogaster	F	Madagascar	Building	15-Jan-18	0	N	NA	0	N	NA	0	Y	Joffrin et al. (2020) Bat coronavirus phylogeography in the Western Indian Ocean. Scientific Reports. 2020;10.
AMB-A_045	Swab	Molossidae	Chaerephon leucogaster	M	Madagascar	Building	15-Jan-18	0	N	NA	0	N	NA	0	Y	Joffrin et al. (2020) Bat coronavirus phylogeography in the Western Indian Ocean. Scientific Reports. 2020;10.
AMB-A_046	Swab	Molossidae	Chaerephon leucogaster	M	Madagascar	Building	15-Jan-18	0	N	NA	0	N	NA	0	Y	Joffrin et al. (2020) Bat coronavirus phylogeography in the Western Indian Ocean. Scientific Reports. 2020;10.
AMB-A_047	Swab	Molossidae	Chaerephon leucogaster	F	Madagascar	Building	15-Jan-18	0	N	NA	0	N	NA	0	Y	Joffrin et al. (2020) Bat coronavirus phylogeography in the Western Indian Ocean. Scientific Reports. 2020;10.
AMB-A_048	Swab	Molossidae	Chaerephon leucogaster	F	Madagascar	Building	15-Jan-18	0	N	NA	0	N	NA	0	Y	Joffrin et al. (2020) Bat coronavirus phylogeography in the Western Indian Ocean. Scientific Reports. 2020;10.
AMB-A_049	Swab	Molossidae	Chaerephon leucogaster	NA	Madagascar	Building	15-Jan-18	0	N	NA	0	N	NA	0	Y	Joffrin et al. (2020) Bat coronavirus phylogeography in the Western Indian Ocean. Scientific Reports. 2020;10.
AMB-A_050	Swab	Molossidae	Chaerephon leucogaster	M	Madagascar	Building	15-Jan-18	0	N	NA	0	N	NA	0	Y	Joffrin et al. (2020) Bat coronavirus phylogeography in the Western Indian Ocean. Scientific Reports. 2020;10.
AMB-A_051	Swab	Molossidae	Chaerephon leucogaster	M	Madagascar	Building	15-Jan-18	0	N	NA	0	N	NA	0	Y	Joffrin et al. (2020) Bat coronavirus phylogeography in the Western Indian Ocean. Scientific Reports. 2020;10.
AMB-A_052	Swab	Molossidae	Chaerephon leucogaster	F	Madagascar	Building	15-Jan-18	0	N	NA	0	N	NA	0	Y	Joffrin et al. (2020) Bat coronavirus phylogeography in the Western Indian Ocean. Scientific Reports. 2020;10.
AMB-A_053	Swab	Molossidae	Chaerephon leucogaster	M	Madagascar	Building	15-Jan-18	1	N	NA	0	N	NA	0	Y	Joffrin et al. (2020) Bat coronavirus phylogeography in the Western Indian Ocean. Scientific Reports. 2020;10.
AMB-A_054	Swab	Molossidae	Chaerephon leucogaster	M	Madagascar	Building	15-Jan-18	0	N	NA	0	N	NA	0	Y	Joffrin et al. (2020) Bat coronavirus phylogeography in the Western Indian Ocean. Scientific Reports. 2020;10.
AMB-A_055	Swab	Molossidae	Chaerephon leucogaster	M	Madagascar	Building	15-Jan-18	0	N	NA	0	N	NA	0	Y	Joffrin et al. (2020) Bat coronavirus phylogeography in the Western Indian Ocean. Scientific Reports. 2020;10.
AMB-A_056	Swab	Molossidae	Chaerephon leucogaster	F	Madagascar	Building	15-Jan-18	0	N	NA	0	N	NA	0	Y	Joffrin et al. (2020) Bat coronavirus phylogeography in the Western Indian Ocean. Scientific Reports. 2020;10.
AMB-A_057	Swab	Molossidae	Chaerephon leucogaster	F	Madagascar	Building	15-Jan-18	0	N	NA	0	N	NA	0	Y	Joffrin et al. (2020) Bat coronavirus phylogeography in the Western Indian Ocean. Scientific Reports. 2020;10.
AMB-A_058	Swab	Molossidae	Chaerephon leucogaster	F	Madagascar	Building	15-Jan-18	0	N	NA	0	N	NA	0	Y	Joffrin et al. (2020) Bat coronavirus phylogeography in the Western Indian Ocean. Scientific Reports. 2020;10.
AMB-A_059	Swab	Molossidae	Mops leucostigma	M	Madagascar	Building	15-Jan-18	0	N	NA	0	N	NA	0	Y	Joffrin et al. (2020) Bat coronavirus phylogeography in the Western Indian Ocean. Scientific Reports. 2020;10.
AMB-A_060	Swab	Molossidae	Chaerephon leucogaster	M	Madagascar	Building	15-Jan-18	0	N	NA	0	N	NA	0	Y	Joffrin et al. (2020) Bat coronavirus phylogeography in the Western Indian Ocean. Scientific Reports. 2020;10.
AMB-A_061	Swab	Molossidae	Chaerephon leucogaster	F	Madagascar	Building	15-Jan-18	0	N	NA	0	N	NA	0	Y	Joffrin et al. (2020) Bat coronavirus phylogeography in the Western Indian Ocean. Scientific Reports. 2020;10.
AMB-A_062	Swab	Molossidae	Chaerephon leucogaster	F	Madagascar	Building	15-Jan-18	0	N	NA	0	N	NA	0	Y	Joffrin et al. (2020) Bat coronavirus phylogeography in the Western Indian Ocean. Scientific Reports. 2020;10.
AMB-A_063	Swab	Molossidae	Mops leucostigma	F	Madagascar	Building	15-Jan-18	0	N	NA	0	N	NA	0	Y	Joffrin et al. (2020) Bat coronavirus phylogeography in the Western Indian Ocean. Scientific Reports. 2020;10.
AMB-A_064	Swab	Molossidae	Chaerephon leucogaster	M	Madagascar	Building	15-Jan-18	0	N	NA	0	N	NA	0	Y	Joffrin et al. (2020) Bat coronavirus phylogeography in the Western Indian Ocean. Scientific Reports. 2020;10.
AMB-A_065	Swab	Molossidae	Chaerephon leucogaster	M	Madagascar	Building	15-Jan-18	0	N	NA	0	N	NA	0	Y	Joffrin et al. (2020) Bat coronavirus phylogeography in the Western Indian Ocean. Scientific Reports. 2020;10.
AMB-A_066	Swab	Molossidae	Chaerephon leucogaster	F	Madagascar	Building	15-Jan-18	0	N	NA	0	N	NA	0	Y	Joffrin et al. (2020) Bat coronavirus phylogeography in the Western Indian Ocean. Scientific Reports. 2020;10.
AMB-A_067	Swab	Molossidae	Chaerephon leucogaster	M	Madagascar	Building	15-Jan-18	0	N	NA	0	N	NA	0	Y	Joffrin et al. (2020) Bat coronavirus phylogeography in the Western Indian Ocean. Scientific Reports. 2020;10.
AMB-A_068	Swab	Molossidae	Chaerephon leucogaster	M	Madagascar	Building	15-Jan-18	0	N	NA	0	N	NA	0	Y	Joffrin et al. (2020) Bat coronavirus phylogeography in the Western Indian Ocean. Scientific Reports. 2020;10.
AMB-A_069	Swab	Molossidae	Chaerephon leucogaster	M	Madagascar	Building	15-Jan-18	0	N	NA	0	N	NA	0	Y	Joffrin et al. (2020) Bat coronavirus phylogeography in the Western Indian Ocean. Scientific Reports. 2020;10.
AMB-A_070	Swab	Molossidae	Chaerephon leucogaster	F	Madagascar	Building	15-Jan-18	0	N	NA	0	N	NA	0	Y	Joffrin et al. (2020) Bat coronavirus phylogeography in the Western Indian Ocean. Scientific Reports. 2020;10.
AMB-A_071	Swab	Molossidae	Chaerephon leucogaster	M	Madagascar	Building	15-Jan-18	0	N	NA	0	N	NA	0	Y	Joffrin et al. (2020) Bat coronavirus phylogeography in the Western Indian Ocean. Scientific Reports. 2020;10.
AMB-A_072	Swab	Molossidae	Mops leucostigma	F	Madagascar	Building	15-Jan-18	0	N	NA	0	N	NA	0	Y	Joffrin et al. (2020) Bat coronavirus phylogeography in the Western Indian Ocean. Scientific Reports. 2020;10.
AMB-A_073	Swab	Molossidae	Mops leucostigma	M	Madagascar	Building	15-Jan-18	0	N	NA	0	N	NA	0	Y	Joffrin et al. (2020) Bat coronavirus phylogeography in the Western Indian Ocean. Scientific Reports. 2020;10.
AMB-A_074	Swab	Molossidae	Chaerephon leucogaster	F	Madagascar	Building	15-Jan-18	0	N	NA	0	N	NA	0	Y	Joffrin et al. (2020) Bat coronavirus phylogeography in the Western Indian Ocean. Scientific Reports. 2020;10.
AMB-A_076	Swab	Molossidae	Chaerephon leucogaster	M	Madagascar	Building	15-Jan-18	0	N	NA	0	N	NA	0	Y	Joffrin et al. (2020) Bat coronavirus phylogeography in the Western Indian Ocean. Scientific Reports. 2020;10.
AMB-A_077	Swab	Molossidae	Chaerephon leucogaster	M	Madagascar	Building	15-Jan-18	0	N	NA	0	N	NA	0	Y	Joffrin et al. (2020) Bat coronavirus phylogeography in the Western Indian Ocean. Scientific Reports. 2020;10.
AMB-A_078	Swab	Molossidae	Mops leucostigma	F	Madagascar	Building	15-Jan-18	0	N	NA	0	N	NA	0	Y	Joffrin et al. (2020) Bat coronavirus phylogeography in the Western Indian Ocean. Scientific Reports. 2020;10.
AMB-A_079	Swab	Molossidae	Chaerephon leucogaster	M	Madagascar	Building	15-Jan-18	0	N	NA	0	N	NA	0	Y	Joffrin et al. (2020) Bat coronavirus phylogeography in the Western Indian Ocean. Scientific Reports. 2020;10.
AMB-A_080	Swab	Molossidae	Chaerephon leucogaster	M	Madagascar	Building	15-Jan-18	0	N	NA	0	N	NA	0	Y	Joffrin et al. (2020) Bat coronavirus phylogeography in the Western Indian Ocean. Scientific Reports. 2020;10.
AMB-A_081	Swab	Molossidae	Chaerephon leucogaster	M	Madagascar	Building	15-Jan-18	0	N	NA	0	N	NA	0	Y	Joffrin et al. (2020) Bat coronavirus phylogeography in the Western Indian Ocean. Scientific Reports. 2020;10.
AMB-A_082	Swab	Molossidae	Chaerephon leucogaster	M	Madagascar	Building	15-Jan-18	0	N	NA	0	N	NA	0	Y	Joffrin et al. (2020) Bat coronavirus phylogeography in the Western Indian Ocean. Scientific Reports. 2020;10.
AMB-A_083	Swab	Molossidae	Chaerephon leucogaster	F	Madagascar	Building	15-Jan-18	0	N	NA	1	N	NA	0	Y	Joffrin et al. (2020) Bat coronavirus phylogeography in the Western Indian Ocean. Scientific Reports. 2020;10.
AMB-A_084	Swab	Molossidae	Mops leucostigma	F	Madagascar	Building	15-Jan-18	0	N	NA	0	N	NA	0	Y	Joffrin et al. (2020) Bat coronavirus phylogeography in the Western Indian Ocean. Scientific Reports. 2020;10.
AMB-A_085	Swab	Molossidae	Mops leucostigma	M	Madagascar	Building	15-Jan-18	0	N	NA	1	N	NA	0	Y	Joffrin et al. (2020) Bat coronavirus phylogeography in the Western Indian Ocean. Scientific Reports. 2020;10.
AMB-A_086	Swab	Molossidae	Mops leucostigma	F	Madagascar	Building	15-Jan-18	0	N	NA	0	N	NA	0	Y	Joffrin et al. (2020) Bat coronavirus phylogeography in the Western Indian Ocean. Scientific Reports. 2020;10.
AMB-A_087	Swab	Molossidae	Mops leucostigma	M	Madagascar	Building	15-Jan-18	0	N	NA	0	N	NA	0	Y	Joffrin et al. (2020) Bat coronavirus phylogeography in the Western Indian Ocean. Scientific Reports. 2020;10.
AMB-A_088	Swab	Molossidae	Mops leucostigma	F	Madagascar	Building	15-Jan-18	0	N	NA	0	N	NA	0	Y	Joffrin et al. (2020) Bat coronavirus phylogeography in the Western Indian Ocean. Scientific Reports. 2020;10.
AMB-A_089	Swab	Molossidae	Mops leucostigma	F	Madagascar	Building	15-Jan-18	0	N	NA	0	N	NA	0	Y	Joffrin et al. (2020) Bat coronavirus phylogeography in the Western Indian Ocean. Scientific Reports. 2020;10.
AMB-A_090	Swab	Molossidae	Mops leucostigma	F	Madagascar	Building	15-Jan-18	0	N	NA	0	N	NA	0	Y	Joffrin et al. (2020) Bat coronavirus phylogeography in the Western Indian Ocean. Scientific Reports. 2020;10.
AMB-A_091	Swab	Molossidae	Mops leucostigma	F	Madagascar	Building	15-Jan-18	0	N	NA	0	N	NA	0	Y	Joffrin et al. (2020) Bat coronavirus phylogeography in the Western Indian Ocean. Scientific Reports. 2020;10.
AMB-A_092	Swab	Molossidae	Mops leucostigma	F	Madagascar	Building	15-Jan-18	0	N	NA	0	N	NA	0	Y	Joffrin et al. (2020) Bat coronavirus phylogeography in the Western Indian Ocean. Scientific Reports. 2020;10.
AMB-A_093	Swab	Molossidae	Mops leucostigma	M	Madagascar	Building	15-Jan-18	0	N	NA	0	N	NA	0	Y	Joffrin et al. (2020) Bat coronavirus phylogeography in the Western Indian Ocean. Scientific Reports. 2020;10.
AMB-A_094	Swab	Molossidae	Mops leucostigma	F	Madagascar	Building	15-Jan-18	0	N	NA	0	N	NA	0	Y	Joffrin et al. (2020) Bat coronavirus phylogeography in the Western Indian Ocean. Scientific Reports. 2020;10.
AMB-A_095	Swab	Molossidae	Chaerephon leucogaster	F	Madagascar	Building	15-Jan-18	0	N	NA	0	N	NA	0	Y	Joffrin et al. (2020) Bat coronavirus phylogeography in the Western Indian Ocean. Scientific Reports. 2020;10.
AMB-A_096	Swab	Molossidae	Mops leucostigma	M	Madagascar	Building	15-Jan-18	1	N	NA	0	N	NA	0	Y	Joffrin et al. (2020) Bat coronavirus phylogeography in the Western Indian Ocean. Scientific Reports. 2020;10.
AMB-A_097	Swab	Molossidae	Mops leucostigma	F	Madagascar	Building	15-Jan-18	0	N	NA	0	N	NA	0	Y	Joffrin et al. (2020) Bat coronavirus phylogeography in the Western Indian Ocean. Scientific Reports. 2020;10.
AMB-A_098	Swab	Molossidae	Mops leucostigma	F	Madagascar	Building	15-Jan-18	0	N	NA	0	N	NA	0	Y	Joffrin et al. (2020) Bat coronavirus phylogeography in the Western Indian Ocean. Scientific Reports. 2020;10.
AMB-A_099	Swab	Molossidae	Mops leucostigma	F	Madagascar	Building	15-Jan-18	0	N	NA	0	N	NA	0	Y	Joffrin et al. (2020) Bat coronavirus phylogeography in the Western Indian Ocean. Scientific Reports. 2020;10.
AMB-A_100	Swab	Molossidae	Mops leucostigma	F	Madagascar	Building	15-Jan-18	0	N	NA	0	N	NA	0	Y	Joffrin et al. (2020) Bat coronavirus phylogeography in the Western Indian Ocean. Scientific Reports. 2020;10.
AMB-A_101	Swab	Molossidae	Mops leucostigma	F	Madagascar	Building	15-Jan-18	1	N	NA	0	N	NA	0	Y	Joffrin et al. (2020) Bat coronavirus phylogeography in the Western Indian Ocean. Scientific Reports. 2020;10.
AMB-A_102	Swab	Molossidae	Mops leucostigma	F	Madagascar	Building	15-Jan-18	0	N	NA	0	N	NA	0	Y	Joffrin et al. (2020) Bat coronavirus phylogeography in the Western Indian Ocean. Scientific Reports. 2020;10.
AMB-A_103	Swab	Molossidae	Mops leucostigma	F	Madagascar	Building	15-Jan-18	0	N	NA	0	N	NA	0	Y	Joffrin et al. (2020) Bat coronavirus phylogeography in the Western Indian Ocean. Scientific Reports. 2020;10.
AMB-A_104	Swab	Molossidae	Mops leucostigma	M	Madagascar	Building	15-Jan-18	0	N	NA	0	N	NA	0	Y	Joffrin et al. (2020) Bat coronavirus phylogeography in the Western Indian Ocean. Scientific Reports. 2020;10.
AMB-A_105	Swab	Molossidae	Mops leucostigma	F	Madagascar	Building	15-Jan-18	0	N	NA	0	N	NA	0	Y	Joffrin et al. (2020) Bat coronavirus phylogeography in the Western Indian Ocean. Scientific Reports. 2020;10.
AMB-A_106	Swab	Molossidae	Mops leucostigma	F	Madagascar	Building	15-Jan-18	0	N	NA	0	N	NA	0	Y	Joffrin et al. (2020) Bat coronavirus phylogeography in the Western Indian Ocean. Scientific Reports. 2020;10.
AMB-A_107	Swab	Molossidae	Mops leucostigma	F	Madagascar	Building	15-Jan-18	0	N	NA	0	N	NA	0	Y	Joffrin et al. (2020) Bat coronavirus phylogeography in the Western Indian Ocean. Scientific Reports. 2020;10.
AMB-A_108	Swab	Molossidae	Mops leucostigma	F	Madagascar	Building	15-Jan-18	0	N	NA	0	N	NA	0	Y	Joffrin et al. (2020) Bat coronavirus phylogeography in the Western Indian Ocean. Scientific Reports. 2020;10.
AMB-A_109	Swab	Molossidae	Mops leucostigma	F	Madagascar	Building	15-Jan-18	0	N	NA	0	N	NA	0	Y	Joffrin et al. (2020) Bat coronavirus phylogeography in the Western Indian Ocean. Scientific Reports. 2020;10.
AMB-A_110	Swab	Molossidae	Mops leucostigma	F	Madagascar	Building	15-Jan-18	0	N	NA	0	N	NA	0	Y	Joffrin et al. (2020) Bat coronavirus phylogeography in the Western Indian Ocean. Scientific Reports. 2020;10.
AMB-A_111	Swab	Molossidae	Mops leucostigma	F	Madagascar	Building	15-Jan-18	0	N	NA	0	N	NA	0	Y	Joffrin et al. (2020) Bat coronavirus phylogeography in the Western Indian Ocean. Scientific Reports. 2020;10.
AMB-A_112	Swab	Molossidae	Mops leucostigma	F	Madagascar	Building	15-Jan-18	0	N	NA	0	N	NA	0	Y	Joffrin et al. (2020) Bat coronavirus phylogeography in the Western Indian Ocean. Scientific Reports. 2020;10.
AMB-A_113	Swab	Molossidae	Mops leucostigma	F	Madagascar	Building	15-Jan-18	0	N	NA	0	N	NA	0	Y	Joffrin et al. (2020) Bat coronavirus phylogeography in the Western Indian Ocean. Scientific Reports. 2020;10.
AMB-A_114	Swab	Molossidae	Mops leucostigma	M	Madagascar	Building	15-Jan-18	0	N	NA	0	N	NA	0	Y	Joffrin et al. (2020) Bat coronavirus phylogeography in the Western Indian Ocean. Scientific Reports. 2020;10.
AMB-A_115	Swab	Molossidae	Mops leucostigma	M	Madagascar	Building	15-Jan-18	0	N	NA	0	N	NA	0	Y	Joffrin et al. (2020) Bat coronavirus phylogeography in the Western Indian Ocean. Scientific Reports. 2020;10.
AMB-A_116	Swab	Molossidae	Chaerephon leucogaster	M	Madagascar	Building	15-Jan-18	0	N	NA	0	N	NA	0	Y	Joffrin et al. (2020) Bat coronavirus phylogeography in the Western Indian Ocean. Scientific Reports. 2020;10.
AMB-A_117	Swab	Molossidae	Mops midas	M	Madagascar	Building	15-Jan-18	1	N	NA	0	N	NA	0	Y	Joffrin et al. (2020) Bat coronavirus phylogeography in the Western Indian Ocean. Scientific Reports. 2020;10.
AMB-A_118	Swab	Molossidae	Mops midas	F	Madagascar	Building	15-Jan-18	0	N	NA	0	N	NA	0	Y	Joffrin et al. (2020) Bat coronavirus phylogeography in the Western Indian Ocean. Scientific Reports. 2020;10.
AMB-A_119	Swab	Molossidae	Mops leucostigma	M	Madagascar	Building	16-Jan-18	0	N	NA	0	N	NA	0	Y	Joffrin et al. (2020) Bat coronavirus phylogeography in the Western Indian Ocean. Scientific Reports. 2020;10.
AMB-A_120	Swab	Molossidae	Mops leucostigma	M	Madagascar	Building	16-Jan-18	0	N	NA	0	N	NA	0	Y	Joffrin et al. (2020) Bat coronavirus phylogeography in the Western Indian Ocean. Scientific Reports. 2020;10.
AMB-A_121	Swab	Molossidae	Mops leucostigma	F	Madagascar	Building	16-Jan-18	0	N	NA	0	N	NA	0	Y	Joffrin et al. (2020) Bat coronavirus phylogeography in the Western Indian Ocean. Scientific Reports. 2020;10.
AMB-A_122	Swab	Molossidae	Mops leucostigma	M	Madagascar	Building	16-Jan-18	0	N	NA	0	N	NA	0	Y	Joffrin et al. (2020) Bat coronavirus phylogeography in the Western Indian Ocean. Scientific Reports. 2020;10.
AMB-A_123	Swab	Molossidae	Mops leucostigma	M	Madagascar	Building	16-Jan-18	0	N	NA	0	N	NA	0	Y	Joffrin et al. (2020) Bat coronavirus phylogeography in the Western Indian Ocean. Scientific Reports. 2020;10.
AMB-A_124	Swab	Molossidae	Mops leucostigma	F	Madagascar	Building	16-Jan-18	0	N	NA	0	N	NA	0	Y	Joffrin et al. (2020) Bat coronavirus phylogeography in the Western Indian Ocean. Scientific Reports. 2020;10.
AMB-A_125	Swab	Molossidae	Mops leucostigma	F	Madagascar	Building	16-Jan-18	0	N	NA	0	N	NA	0	Y	Joffrin et al. (2020) Bat coronavirus phylogeography in the Western Indian Ocean. Scientific Reports. 2020;10.
AMB-A_126	Swab	Molossidae	Mops leucostigma	F	Madagascar	Building	16-Jan-18	0	N	NA	0	N	NA	0	Y	Joffrin et al. (2020) Bat coronavirus phylogeography in the Western Indian Ocean. Scientific Reports. 2020;10.
AMB-A_127	Swab	Molossidae	Mops leucostigma	M	Madagascar	Building	16-Jan-18	0	N	NA	0	N	NA	0	Y	Joffrin et al. (2020) Bat coronavirus phylogeography in the Western Indian Ocean. Scientific Reports. 2020;10.
AMB-A_128	Swab	Molossidae	Mops leucostigma	F	Madagascar	Building	16-Jan-18	0	N	NA	0	N	NA	0	Y	Joffrin et al. (2020) Bat coronavirus phylogeography in the Western Indian Ocean. Scientific Reports. 2020;10.
AMB-A_129	Swab	Molossidae	Mops leucostigma	F	Madagascar	Building	16-Jan-18	0	N	NA	0	N	NA	0	Y	Joffrin et al. (2020) Bat coronavirus phylogeography in the Western Indian Ocean. Scientific Reports. 2020;10.
AMB-A_130	Swab	Molossidae	Mops leucostigma	F	Madagascar	Building	16-Jan-18	0	N	NA	0	N	NA	0	Y	Joffrin et al. (2020) Bat coronavirus phylogeography in the Western Indian Ocean. Scientific Reports. 2020;10.
AMB-A_131	Swab	Molossidae	Mops leucostigma	F	Madagascar	Building	16-Jan-18	0	N	NA	0	N	NA	0	Y	Joffrin et al. (2020) Bat coronavirus phylogeography in the Western Indian Ocean. Scientific Reports. 2020;10.
AMB-A_132	Swab	Molossidae	Mops leucostigma	M	Madagascar	Building	16-Jan-18	0	N	NA	0	N	NA	0	Y	Joffrin et al. (2020) Bat coronavirus phylogeography in the Western Indian Ocean. Scientific Reports. 2020;10.
AMB-A_133	Swab	Molossidae	Mops leucostigma	M	Madagascar	Building	16-Jan-18	0	N	NA	0	N	NA	0	Y	Joffrin et al. (2020) Bat coronavirus phylogeography in the Western Indian Ocean. Scientific Reports. 2020;10.
AMB-A_134	Swab	Molossidae	Mops leucostigma	M	Madagascar	Building	16-Jan-18	0	N	NA	0	N	NA	0	Y	Joffrin et al. (2020) Bat coronavirus phylogeography in the Western Indian Ocean. Scientific Reports. 2020;10.
AMB-A_135	Swab	Molossidae	Mops leucostigma	F	Madagascar	Building	16-Jan-18	0	N	NA	0	N	NA	0	Y	Joffrin et al. (2020) Bat coronavirus phylogeography in the Western Indian Ocean. Scientific Reports. 2020;10.
AMB-A_136	Swab	Molossidae	Mops leucostigma	F	Madagascar	Building	16-Jan-18	0	N	NA	0	N	NA	0	Y	Joffrin et al. (2020) Bat coronavirus phylogeography in the Western Indian Ocean. Scientific Reports. 2020;10.
AMB-A_137	Swab	Molossidae	Mops leucostigma	F	Madagascar	Building	16-Jan-18	0	N	NA	0	N	NA	0	Y	Joffrin et al. (2020) Bat coronavirus phylogeography in the Western Indian Ocean. Scientific Reports. 2020;10.
AMB-A_138	Swab	Molossidae	Mops leucostigma	F	Madagascar	Building	16-Jan-18	0	N	NA	0	N	NA	0	Y	Joffrin et al. (2020) Bat coronavirus phylogeography in the Western Indian Ocean. Scientific Reports. 2020;10.
AMB-A_139	Swab	Molossidae	Mops leucostigma	M	Madagascar	Building	16-Jan-18	0	N	NA	0	N	NA	0	Y	Joffrin et al. (2020) Bat coronavirus phylogeography in the Western Indian Ocean. Scientific Reports. 2020;10.
AMB-A_140	Swab	Molossidae	Mops leucostigma	F	Madagascar	Building	16-Jan-18	0	N	NA	0	N	NA	0	Y	Joffrin et al. (2020) Bat coronavirus phylogeography in the Western Indian Ocean. Scientific Reports. 2020;10.
AMB-A_141	Swab	Molossidae	Mops leucostigma	F	Madagascar	Building	16-Jan-18	1	N	NA	0	N	NA	0	Y	Joffrin et al. (2020) Bat coronavirus phylogeography in the Western Indian Ocean. Scientific Reports. 2020;10.
AMB-A_142	Swab	Molossidae	Mops leucostigma	F	Madagascar	Building	16-Jan-18	0	N	NA	0	N	NA	0	Y	Joffrin et al. (2020) Bat coronavirus phylogeography in the Western Indian Ocean. Scientific Reports. 2020;10.
MAY001	Swab	Molossidae	Chaerephon pusillus	M	Mayotte	Building	26-Nov-14	0	Y	Hoarau et al. (2018) Bat Astrovirus in Mozambique. Virology Journal. 2018;15.	0	N	NA	0	Y	Joffrin et al. (2020) Bat coronavirus phylogeography in the Western Indian Ocean. Scientific Reports. 2020;10.
MAY002	Swab	Molossidae	Chaerephon pusillus	M	Mayotte	Building	26-Nov-14	0	Y	Hoarau et al. (2018) Bat Astrovirus in Mozambique. Virology Journal. 2018;15.	0	N	NA	0	Y	Joffrin et al. (2020) Bat coronavirus phylogeography in the Western Indian Ocean. Scientific Reports. 2020;10.
MAY004	Swab	Molossidae	Chaerephon pusillus	F	Mayotte	Building	26-Nov-14	0	Y	Hoarau et al. (2018) Bat Astrovirus in Mozambique. Virology Journal. 2018;15.	0	N	NA	1	Y	Joffrin et al. (2020) Bat coronavirus phylogeography in the Western Indian Ocean. Scientific Reports. 2020;10.
MAY007	Swab	Molossidae	Chaerephon pusillus	F	Mayotte	Building	26-Nov-14	0	Y	Hoarau et al. (2018) Bat Astrovirus in Mozambique. Virology Journal. 2018;15.	0	N	NA	0	Y	Joffrin et al. (2020) Bat coronavirus phylogeography in the Western Indian Ocean. Scientific Reports. 2020;10.
MAY008	Swab	Molossidae	Chaerephon pusillus	M	Mayotte	Building	26-Nov-14	0	Y	Hoarau et al. (2018) Bat Astrovirus in Mozambique. Virology Journal. 2018;15.	0	N	NA	0	Y	Joffrin et al. (2020) Bat coronavirus phylogeography in the Western Indian Ocean. Scientific Reports. 2020;10.
MAY011	Swab	Molossidae	Chaerephon pusillus	M	Mayotte	Building	26-Nov-14	0	Y	Hoarau et al. (2018) Bat Astrovirus in Mozambique. Virology Journal. 2018;15.	0	N	NA	0	Y	Joffrin et al. (2020) Bat coronavirus phylogeography in the Western Indian Ocean. Scientific Reports. 2020;10.
MAY012	Swab	Molossidae	Chaerephon pusillus	M	Mayotte	Building	26-Nov-14	0	Y	Hoarau et al. (2018) Bat Astrovirus in Mozambique. Virology Journal. 2018;15.	0	N	NA	0	Y	Joffrin et al. (2020) Bat coronavirus phylogeography in the Western Indian Ocean. Scientific Reports. 2020;10.
MAY014	Swab	Molossidae	Chaerephon pusillus	F	Mayotte	Building	27-Nov-14	0	Y	Hoarau et al. (2018) Bat Astrovirus in Mozambique. Virology Journal. 2018;15.	0	N	NA	0	Y	Joffrin et al. (2020) Bat coronavirus phylogeography in the Western Indian Ocean. Scientific Reports. 2020;10.
MAY015	Swab	Molossidae	Chaerephon pusillus	F	Mayotte	Building	27-Nov-14	0	Y	Hoarau et al. (2018) Bat Astrovirus in Mozambique. Virology Journal. 2018;15.	0	N	NA	1	Y	Joffrin et al. (2020) Bat coronavirus phylogeography in the Western Indian Ocean. Scientific Reports. 2020;10.
MAY017	Swab	Molossidae	Chaerephon pusillus	F	Mayotte	Building	27-Nov-14	0	Y	Hoarau et al. (2018) Bat Astrovirus in Mozambique. Virology Journal. 2018;15.	0	N	NA	0	Y	Joffrin et al. (2020) Bat coronavirus phylogeography in the Western Indian Ocean. Scientific Reports. 2020;10.
MAY018	Swab	Molossidae	Chaerephon pusillus	M	Mayotte	Building	27-Nov-14	0	Y	Hoarau et al. (2018) Bat Astrovirus in Mozambique. Virology Journal. 2018;15.	0	N	NA	0	Y	Joffrin et al. (2020) Bat coronavirus phylogeography in the Western Indian Ocean. Scientific Reports. 2020;10.
MAY019	Swab	Molossidae	Chaerephon pusillus	F	Mayotte	Building	27-Nov-14	0	Y	Hoarau et al. (2018) Bat Astrovirus in Mozambique. Virology Journal. 2018;15.	0	N	NA	0	Y	Joffrin et al. (2020) Bat coronavirus phylogeography in the Western Indian Ocean. Scientific Reports. 2020;10.
MAY020	Swab	Molossidae	Chaerephon pusillus	F	Mayotte	Building	27-Nov-14	0	Y	Hoarau et al. (2018) Bat Astrovirus in Mozambique. Virology Journal. 2018;15.	0	N	NA	0	Y	Joffrin et al. (2020) Bat coronavirus phylogeography in the Western Indian Ocean. Scientific Reports. 2020;10.
MAY021	Swab	Molossidae	Chaerephon pusillus	F	Mayotte	Building	27-Nov-14	0	Y	Hoarau et al. (2018) Bat Astrovirus in Mozambique. Virology Journal. 2018;15.	0	N	NA	0	Y	Joffrin et al. (2020) Bat coronavirus phylogeography in the Western Indian Ocean. Scientific Reports. 2020;10.
MAY022	Swab	Molossidae	Chaerephon pusillus	M	Mayotte	Building	27-Nov-14	0	Y	Hoarau et al. (2018) Bat Astrovirus in Mozambique. Virology Journal. 2018;15.	0	N	NA	0	Y	Joffrin et al. (2020) Bat coronavirus phylogeography in the Western Indian Ocean. Scientific Reports. 2020;10.
MAY023	Swab	Molossidae	Chaerephon pusillus	F	Mayotte	Building	27-Nov-14	0	Y	Hoarau et al. (2018) Bat Astrovirus in Mozambique. Virology Journal. 2018;15.	0	N	NA	0	Y	Joffrin et al. (2020) Bat coronavirus phylogeography in the Western Indian Ocean. Scientific Reports. 2020;10.
MAY025	Swab	Molossidae	Chaerephon pusillus	F	Mayotte	Building	27-Nov-14	0	Y	Hoarau et al. (2018) Bat Astrovirus in Mozambique. Virology Journal. 2018;15.	0	N	NA	1	Y	Joffrin et al. (2020) Bat coronavirus phylogeography in the Western Indian Ocean. Scientific Reports. 2020;10.
MAY027	Swab	Molossidae	Chaerephon pusillus	F	Mayotte	Building	27-Nov-14	0	Y	Hoarau et al. (2018) Bat Astrovirus in Mozambique. Virology Journal. 2018;15.	0	N	NA	1	Y	Joffrin et al. (2020) Bat coronavirus phylogeography in the Western Indian Ocean. Scientific Reports. 2020;10.
MAY029	Swab	Molossidae	Chaerephon pusillus	M	Mayotte	Building	27-Nov-14	0	Y	Hoarau et al. (2018) Bat Astrovirus in Mozambique. Virology Journal. 2018;15.	0	N	NA	0	Y	Joffrin et al. (2020) Bat coronavirus phylogeography in the Western Indian Ocean. Scientific Reports. 2020;10.
MAY030	Swab	Molossidae	Chaerephon pusillus	F	Mayotte	Building	27-Nov-14	0	Y	Hoarau et al. (2018) Bat Astrovirus in Mozambique. Virology Journal. 2018;15.	0	N	NA	0	Y	Joffrin et al. (2020) Bat coronavirus phylogeography in the Western Indian Ocean. Scientific Reports. 2020;10.
MAY033	Swab	Molossidae	Chaerephon pusillus	F	Mayotte	Building	27-Nov-14	0	Y	Hoarau et al. (2018) Bat Astrovirus in Mozambique. Virology Journal. 2018;15.	0	N	NA	1	Y	Joffrin et al. (2020) Bat coronavirus phylogeography in the Western Indian Ocean. Scientific Reports. 2020;10.
MAY034	Swab	Molossidae	Chaerephon pusillus	F	Mayotte	Building	28-Nov-14	0	Y	Hoarau et al. (2018) Bat Astrovirus in Mozambique. Virology Journal. 2018;15.	0	N	NA	0	Y	Joffrin et al. (2020) Bat coronavirus phylogeography in the Western Indian Ocean. Scientific Reports. 2020;10.
MAY035	Swab	Molossidae	Chaerephon pusillus	M	Mayotte	Building	28-Nov-14	0	Y	Hoarau et al. (2018) Bat Astrovirus in Mozambique. Virology Journal. 2018;15.	0	N	NA	0	Y	Joffrin et al. (2020) Bat coronavirus phylogeography in the Western Indian Ocean. Scientific Reports. 2020;10.
MAY036	Swab	Molossidae	Chaerephon pusillus	M	Mayotte	Building	28-Nov-14	0	Y	Hoarau et al. (2018) Bat Astrovirus in Mozambique. Virology Journal. 2018;15.	0	N	NA	0	Y	Joffrin et al. (2020) Bat coronavirus phylogeography in the Western Indian Ocean. Scientific Reports. 2020;10.
MAY037	Swab	Molossidae	Chaerephon pusillus	F	Mayotte	Building	28-Nov-14	0	Y	Hoarau et al. (2018) Bat Astrovirus in Mozambique. Virology Journal. 2018;15.	0	N	NA	0	Y	Joffrin et al. (2020) Bat coronavirus phylogeography in the Western Indian Ocean. Scientific Reports. 2020;10.
MAY038	Swab	Molossidae	Chaerephon pusillus	F	Mayotte	Building	28-Nov-14	0	Y	Hoarau et al. (2018) Bat Astrovirus in Mozambique. Virology Journal. 2018;15.	0	N	NA	0	Y	Joffrin et al. (2020) Bat coronavirus phylogeography in the Western Indian Ocean. Scientific Reports. 2020;10.
MAY039	Swab	Molossidae	Chaerephon pusillus	F	Mayotte	Building	28-Nov-14	0	Y	Hoarau et al. (2018) Bat Astrovirus in Mozambique. Virology Journal. 2018;15.	0	N	NA	0	Y	Joffrin et al. (2020) Bat coronavirus phylogeography in the Western Indian Ocean. Scientific Reports. 2020;10.
MAY040	Swab	Molossidae	Chaerephon pusillus	F	Mayotte	Building	28-Nov-14	0	Y	Hoarau et al. (2018) Bat Astrovirus in Mozambique. Virology Journal. 2018;15.	0	N	NA	0	Y	Joffrin et al. (2020) Bat coronavirus phylogeography in the Western Indian Ocean. Scientific Reports. 2020;10.
MAY041	Swab	Molossidae	Chaerephon pusillus	F	Mayotte	Building	28-Nov-14	0	Y	Hoarau et al. (2018) Bat Astrovirus in Mozambique. Virology Journal. 2018;15.	0	N	NA	1	Y	Joffrin et al. (2020) Bat coronavirus phylogeography in the Western Indian Ocean. Scientific Reports. 2020;10.
MAY042	Swab	Molossidae	Chaerephon pusillus	F	Mayotte	Building	28-Nov-14	0	Y	Hoarau et al. (2018) Bat Astrovirus in Mozambique. Virology Journal. 2018;15.	0	N	NA	0	Y	Joffrin et al. (2020) Bat coronavirus phylogeography in the Western Indian Ocean. Scientific Reports. 2020;10.
MAY043	Swab	Molossidae	Chaerephon pusillus	F	Mayotte	Building	28-Nov-14	0	Y	Hoarau et al. (2018) Bat Astrovirus in Mozambique. Virology Journal. 2018;15.	0	N	NA	0	Y	Joffrin et al. (2020) Bat coronavirus phylogeography in the Western Indian Ocean. Scientific Reports. 2020;10.
MAY044	Swab	Molossidae	Chaerephon pusillus	F	Mayotte	Building	28-Nov-14	0	Y	Hoarau et al. (2018) Bat Astrovirus in Mozambique. Virology Journal. 2018;15.	0	N	NA	0	Y	Joffrin et al. (2020) Bat coronavirus phylogeography in the Western Indian Ocean. Scientific Reports. 2020;10.
MAY045	Swab	Molossidae	Chaerephon pusillus	M	Mayotte	Building	28-Nov-14	0	Y	Hoarau et al. (2018) Bat Astrovirus in Mozambique. Virology Journal. 2018;15.	0	N	NA	0	Y	Joffrin et al. (2020) Bat coronavirus phylogeography in the Western Indian Ocean. Scientific Reports. 2020;10.
MAY047	Swab	Molossidae	Chaerephon pusillus	F	Mayotte	Building	28-Nov-14	0	Y	Hoarau et al. (2018) Bat Astrovirus in Mozambique. Virology Journal. 2018;15.	0	N	NA	0	Y	Joffrin et al. (2020) Bat coronavirus phylogeography in the Western Indian Ocean. Scientific Reports. 2020;10.
MAY048	Swab	Molossidae	Chaerephon pusillus	F	Mayotte	Building	28-Nov-14	0	Y	Hoarau et al. (2018) Bat Astrovirus in Mozambique. Virology Journal. 2018;15.	0	N	NA	0	Y	Joffrin et al. (2020) Bat coronavirus phylogeography in the Western Indian Ocean. Scientific Reports. 2020;10.
MAY049	Swab	Molossidae	Chaerephon pusillus	F	Mayotte	Building	28-Nov-14	0	Y	Hoarau et al. (2018) Bat Astrovirus in Mozambique. Virology Journal. 2018;15.	0	N	NA	0	Y	Joffrin et al. (2020) Bat coronavirus phylogeography in the Western Indian Ocean. Scientific Reports. 2020;10.
MAY050	Swab	Molossidae	Chaerephon pusillus	F	Mayotte	Building	28-Nov-14	0	Y	Hoarau et al. (2018) Bat Astrovirus in Mozambique. Virology Journal. 2018;15.	0	N	NA	0	Y	Joffrin et al. (2020) Bat coronavirus phylogeography in the Western Indian Ocean. Scientific Reports. 2020;10.
MAY052	Swab	Molossidae	Chaerephon pusillus	F	Mayotte	Building	29-Nov-14	0	Y	Hoarau et al. (2018) Bat Astrovirus in Mozambique. Virology Journal. 2018;15.	0	N	NA	0	Y	Joffrin et al. (2020) Bat coronavirus phylogeography in the Western Indian Ocean. Scientific Reports. 2020;10.
MAY053	Swab	Molossidae	Chaerephon pusillus	M	Mayotte	Building	29-Nov-14	0	Y	Hoarau et al. (2018) Bat Astrovirus in Mozambique. Virology Journal. 2018;15.	0	N	NA	0	Y	Joffrin et al. (2020) Bat coronavirus phylogeography in the Western Indian Ocean. Scientific Reports. 2020;10.
MAY056	Swab	Pteropodidae	Pteropus seychellensis comorensis	F	Mayotte	Tree	1-Dec-14	0	Y	Hoarau et al. (2018) Bat Astrovirus in Mozambique. Virology Journal. 2018;15.	0	N	NA	0	Y	Joffrin et al. (2020) Bat coronavirus phylogeography in the Western Indian Ocean. Scientific Reports. 2020;10.
MAY057	Swab	Pteropodidae	Pteropus seychellensis comorensis	M	Mayotte	Tree	1-Dec-14	0	Y	Hoarau et al. (2018) Bat Astrovirus in Mozambique. Virology Journal. 2018;15.	0	N	NA	0	Y	Joffrin et al. (2020) Bat coronavirus phylogeography in the Western Indian Ocean. Scientific Reports. 2020;10.
MAY058	Swab	Pteropodidae	Pteropus seychellensis comorensis	M	Mayotte	Tree	2-Dec-14	0	Y	Hoarau et al. (2018) Bat Astrovirus in Mozambique. Virology Journal. 2018;15.	0	N	NA	0	Y	Joffrin et al. (2020) Bat coronavirus phylogeography in the Western Indian Ocean. Scientific Reports. 2020;10.
MAY059	Swab	Pteropodidae	Pteropus seychellensis comorensis	F	Mayotte	Tree	2-Dec-14	0	Y	Hoarau et al. (2018) Bat Astrovirus in Mozambique. Virology Journal. 2018;15.	0	N	NA	0	Y	Joffrin et al. (2020) Bat coronavirus phylogeography in the Western Indian Ocean. Scientific Reports. 2020;10.
MAY060	Swab	Pteropodidae	Pteropus seychellensis comorensis	F	Mayotte	Tree	2-Dec-14	0	Y	Hoarau et al. (2018) Bat Astrovirus in Mozambique. Virology Journal. 2018;15.	0	N	NA	0	Y	Joffrin et al. (2020) Bat coronavirus phylogeography in the Western Indian Ocean. Scientific Reports. 2020;10.
MAY061	Swab	Pteropodidae	Pteropus seychellensis comorensis	NA	Mayotte	Tree	2-Dec-14	0	Y	Hoarau et al. (2018) Bat Astrovirus in Mozambique. Virology Journal. 2018;15.	0	N	NA	0	Y	Joffrin et al. (2020) Bat coronavirus phylogeography in the Western Indian Ocean. Scientific Reports. 2020;10.
MAY062	Swab	Molossidae	Chaerephon pusillus	M	Mayotte	Building	2-Dec-14	0	Y	Hoarau et al. (2018) Bat Astrovirus in Mozambique. Virology Journal. 2018;15.	0	N	NA	0	Y	Joffrin et al. (2020) Bat coronavirus phylogeography in the Western Indian Ocean. Scientific Reports. 2020;10.
MAY063	Swab	Molossidae	Chaerephon pusillus	F	Mayotte	Building	4-Dec-14	0	Y	Hoarau et al. (2018) Bat Astrovirus in Mozambique. Virology Journal. 2018;15.	0	N	NA	0	Y	Joffrin et al. (2020) Bat coronavirus phylogeography in the Western Indian Ocean. Scientific Reports. 2020;10.
MAY064	Swab	Molossidae	Chaerephon pusillus	F	Mayotte	Building	4-Dec-14	0	Y	Hoarau et al. (2018) Bat Astrovirus in Mozambique. Virology Journal. 2018;15.	0	N	NA	0	Y	Joffrin et al. (2020) Bat coronavirus phylogeography in the Western Indian Ocean. Scientific Reports. 2020;10.
MAY065	Swab	Molossidae	Chaerephon pusillus	F	Mayotte	Building	4-Dec-14	0	Y	Hoarau et al. (2018) Bat Astrovirus in Mozambique. Virology Journal. 2018;15.	0	N	NA	0	Y	Joffrin et al. (2020) Bat coronavirus phylogeography in the Western Indian Ocean. Scientific Reports. 2020;10.
MAY066	Swab	Molossidae	Chaerephon pusillus	F	Mayotte	Building	4-Dec-14	0	Y	Hoarau et al. (2018) Bat Astrovirus in Mozambique. Virology Journal. 2018;15.	0	N	NA	1	Y	Joffrin et al. (2020) Bat coronavirus phylogeography in the Western Indian Ocean. Scientific Reports. 2020;10.
MAY067	Swab	Molossidae	Chaerephon pusillus	F	Mayotte	Building	4-Dec-14	0	Y	Hoarau et al. (2018) Bat Astrovirus in Mozambique. Virology Journal. 2018;15.	0	N	NA	0	Y	Joffrin et al. (2020) Bat coronavirus phylogeography in the Western Indian Ocean. Scientific Reports. 2020;10.
MAY068	Swab	Molossidae	Chaerephon pusillus	F	Mayotte	Building	4-Dec-14	0	Y	Hoarau et al. (2018) Bat Astrovirus in Mozambique. Virology Journal. 2018;15.	0	N	NA	0	Y	Joffrin et al. (2020) Bat coronavirus phylogeography in the Western Indian Ocean. Scientific Reports. 2020;10.
MAY070	Swab	Molossidae	Chaerephon pusillus	F	Mayotte	Building	4-Dec-14	0	Y	Hoarau et al. (2018) Bat Astrovirus in Mozambique. Virology Journal. 2018;15.	0	N	NA	0	Y	Joffrin et al. (2020) Bat coronavirus phylogeography in the Western Indian Ocean. Scientific Reports. 2020;10.
MAY071	Swab	Molossidae	Chaerephon pusillus	F	Mayotte	Building	4-Dec-14	0	Y	Hoarau et al. (2018) Bat Astrovirus in Mozambique. Virology Journal. 2018;15.	0	N	NA	0	Y	Joffrin et al. (2020) Bat coronavirus phylogeography in the Western Indian Ocean. Scientific Reports. 2020;10.
MAY072	Swab	Molossidae	Chaerephon pusillus	F	Mayotte	Building	4-Dec-14	0	Y	Hoarau et al. (2018) Bat Astrovirus in Mozambique. Virology Journal. 2018;15.	0	N	NA	0	Y	Joffrin et al. (2020) Bat coronavirus phylogeography in the Western Indian Ocean. Scientific Reports. 2020;10.
MAY073	Swab	Molossidae	Chaerephon pusillus	F	Mayotte	Building	4-Dec-14	0	Y	Hoarau et al. (2018) Bat Astrovirus in Mozambique. Virology Journal. 2018;15.	0	N	NA	0	Y	Joffrin et al. (2020) Bat coronavirus phylogeography in the Western Indian Ocean. Scientific Reports. 2020;10.
MAY074	Swab	Molossidae	Chaerephon pusillus	F	Mayotte	Building	4-Dec-14	0	Y	Hoarau et al. (2018) Bat Astrovirus in Mozambique. Virology Journal. 2018;15.	0	N	NA	0	Y	Joffrin et al. (2020) Bat coronavirus phylogeography in the Western Indian Ocean. Scientific Reports. 2020;10.
MAY075	Swab	Molossidae	Chaerephon pusillus	F	Mayotte	Building	4-Dec-14	0	Y	Hoarau et al. (2018) Bat Astrovirus in Mozambique. Virology Journal. 2018;15.	0	N	NA	0	Y	Joffrin et al. (2020) Bat coronavirus phylogeography in the Western Indian Ocean. Scientific Reports. 2020;10.
MAY077	Swab	Molossidae	Chaerephon pusillus	F	Mayotte	Building	4-Dec-14	0	Y	Hoarau et al. (2018) Bat Astrovirus in Mozambique. Virology Journal. 2018;15.	0	N	NA	0	Y	Joffrin et al. (2020) Bat coronavirus phylogeography in the Western Indian Ocean. Scientific Reports. 2020;10.
MAY078	Swab	Molossidae	Chaerephon pusillus	F	Mayotte	Building	4-Dec-14	0	Y	Hoarau et al. (2018) Bat Astrovirus in Mozambique. Virology Journal. 2018;15.	0	N	NA	0	Y	Joffrin et al. (2020) Bat coronavirus phylogeography in the Western Indian Ocean. Scientific Reports. 2020;10.
MAY079	Swab	Molossidae	Chaerephon pusillus	F	Mayotte	Building	4-Dec-14	0	Y	Hoarau et al. (2018) Bat Astrovirus in Mozambique. Virology Journal. 2018;15.	0	N	NA	0	Y	Joffrin et al. (2020) Bat coronavirus phylogeography in the Western Indian Ocean. Scientific Reports. 2020;10.
MAY080	Swab	Molossidae	Chaerephon pusillus	F	Mayotte	Building	4-Dec-14	0	Y	Hoarau et al. (2018) Bat Astrovirus in Mozambique. Virology Journal. 2018;15.	0	N	NA	0	Y	Joffrin et al. (2020) Bat coronavirus phylogeography in the Western Indian Ocean. Scientific Reports. 2020;10.
MAY081	Swab	Molossidae	Chaerephon pusillus	F	Mayotte	Building	4-Dec-14	0	Y	Hoarau et al. (2018) Bat Astrovirus in Mozambique. Virology Journal. 2018;15.	0	N	NA	0	Y	Joffrin et al. (2020) Bat coronavirus phylogeography in the Western Indian Ocean. Scientific Reports. 2020;10.
MAY082	Swab	Molossidae	Chaerephon pusillus	M	Mayotte	Building	4-Dec-14	0	Y	Hoarau et al. (2018) Bat Astrovirus in Mozambique. Virology Journal. 2018;15.	0	N	NA	0	Y	Joffrin et al. (2020) Bat coronavirus phylogeography in the Western Indian Ocean. Scientific Reports. 2020;10.
MAY083	Swab	Molossidae	Chaerephon pusillus	F	Mayotte	Building	4-Dec-14	0	Y	Hoarau et al. (2018) Bat Astrovirus in Mozambique. Virology Journal. 2018;15.	0	N	NA	0	Y	Joffrin et al. (2020) Bat coronavirus phylogeography in the Western Indian Ocean. Scientific Reports. 2020;10.
MAY084	Swab	Molossidae	Chaerephon pusillus	F	Mayotte	Building	4-Dec-14	0	Y	Hoarau et al. (2018) Bat Astrovirus in Mozambique. Virology Journal. 2018;15.	0	N	NA	0	Y	Joffrin et al. (2020) Bat coronavirus phylogeography in the Western Indian Ocean. Scientific Reports. 2020;10.
MAY086	Swab	Molossidae	Chaerephon pusillus	F	Mayotte	Building	4-Dec-14	0	Y	Hoarau et al. (2018) Bat Astrovirus in Mozambique. Virology Journal. 2018;15.	0	N	NA	0	Y	Joffrin et al. (2020) Bat coronavirus phylogeography in the Western Indian Ocean. Scientific Reports. 2020;10.
MAY087	Swab	Pteropodidae	Pteropus seychellensis comorensis	M	Mayotte	Tree	5-Dec-14	0	Y	Hoarau et al. (2018) Bat Astrovirus in Mozambique. Virology Journal. 2018;15.	0	N	NA	0	Y	Joffrin et al. (2020) Bat coronavirus phylogeography in the Western Indian Ocean. Scientific Reports. 2020;10.
MAY088	Swab	Pteropodidae	Pteropus seychellensis comorensis	F	Mayotte	Tree	5-Dec-14	0	Y	Hoarau et al. (2018) Bat Astrovirus in Mozambique. Virology Journal. 2018;15.	0	N	NA	0	Y	Joffrin et al. (2020) Bat coronavirus phylogeography in the Western Indian Ocean. Scientific Reports. 2020;10.
MAY089	Swab	Pteropodidae	Pteropus seychellensis comorensis	F	Mayotte	Tree	5-Dec-14	0	Y	Hoarau et al. (2018) Bat Astrovirus in Mozambique. Virology Journal. 2018;15.	0	N	NA	0	Y	Joffrin et al. (2020) Bat coronavirus phylogeography in the Western Indian Ocean. Scientific Reports. 2020;10.
MAY090	Swab	Pteropodidae	Pteropus seychellensis comorensis	F	Mayotte	Tree	5-Dec-14	0	Y	Hoarau et al. (2018) Bat Astrovirus in Mozambique. Virology Journal. 2018;15.	0	N	NA	0	Y	Joffrin et al. (2020) Bat coronavirus phylogeography in the Western Indian Ocean. Scientific Reports. 2020;10.
MAY091	Swab	Pteropodidae	Pteropus seychellensis comorensis	M	Mayotte	Tree	7-Dec-14	0	Y	Hoarau et al. (2018) Bat Astrovirus in Mozambique. Virology Journal. 2018;15.	0	N	NA	0	Y	Joffrin et al. (2020) Bat coronavirus phylogeography in the Western Indian Ocean. Scientific Reports. 2020;10.
MAY092	Swab	Pteropodidae	Pteropus seychellensis comorensis	M	Mayotte	Tree	7-Dec-14	0	Y	Hoarau et al. (2018) Bat Astrovirus in Mozambique. Virology Journal. 2018;15.	0	N	NA	0	Y	Joffrin et al. (2020) Bat coronavirus phylogeography in the Western Indian Ocean. Scientific Reports. 2020;10.
MAY093	Swab	Pteropodidae	Pteropus seychellensis comorensis	F	Mayotte	Tree	7-Dec-14	0	Y	Hoarau et al. (2018) Bat Astrovirus in Mozambique. Virology Journal. 2018;15.	0	N	NA	0	Y	Joffrin et al. (2020) Bat coronavirus phylogeography in the Western Indian Ocean. Scientific Reports. 2020;10.
MAY094	Swab	Pteropodidae	Pteropus seychellensis comorensis	F	Mayotte	Tree	8-Dec-14	0	Y	Hoarau et al. (2018) Bat Astrovirus in Mozambique. Virology Journal. 2018;15.	0	N	NA	0	Y	Joffrin et al. (2020) Bat coronavirus phylogeography in the Western Indian Ocean. Scientific Reports. 2020;10.
MAY095	Swab	Pteropodidae	Pteropus seychellensis comorensis	M	Mayotte	Tree	9-Dec-14	0	Y	Hoarau et al. (2018) Bat Astrovirus in Mozambique. Virology Journal. 2018;15.	0	N	NA	0	Y	Joffrin et al. (2020) Bat coronavirus phylogeography in the Western Indian Ocean. Scientific Reports. 2020;10.
MAY096	Swab	Pteropodidae	Pteropus seychellensis comorensis	M	Mayotte	Tree	9-Dec-14	0	Y	Hoarau et al. (2018) Bat Astrovirus in Mozambique. Virology Journal. 2018;15.	0	N	NA	0	Y	Joffrin et al. (2020) Bat coronavirus phylogeography in the Western Indian Ocean. Scientific Reports. 2020;10.
MAY097	Swab	Pteropodidae	Pteropus seychellensis comorensis	F	Mayotte	Tree	10-Dec-14	0	Y	Hoarau et al. (2018) Bat Astrovirus in Mozambique. Virology Journal. 2018;15.	0	N	NA	0	Y	Joffrin et al. (2020) Bat coronavirus phylogeography in the Western Indian Ocean. Scientific Reports. 2020;10.
MAY098	Swab	Pteropodidae	Pteropus seychellensis comorensis	F	Mayotte	Tree	10-Dec-14	0	Y	Hoarau et al. (2018) Bat Astrovirus in Mozambique. Virology Journal. 2018;15.	0	N	NA	0	Y	Joffrin et al. (2020) Bat coronavirus phylogeography in the Western Indian Ocean. Scientific Reports. 2020;10.
MAY099	Swab	Pteropodidae	Pteropus seychellensis comorensis	F	Mayotte	Tree	10-Dec-14	0	Y	Hoarau et al. (2018) Bat Astrovirus in Mozambique. Virology Journal. 2018;15.	0	N	NA	0	Y	Joffrin et al. (2020) Bat coronavirus phylogeography in the Western Indian Ocean. Scientific Reports. 2020;10.
MAY100	Swab	Pteropodidae	Pteropus seychellensis comorensis	F	Mayotte	Tree	11-Dec-14	0	Y	Hoarau et al. (2018) Bat Astrovirus in Mozambique. Virology Journal. 2018;15.	0	N	NA	0	Y	Joffrin et al. (2020) Bat coronavirus phylogeography in the Western Indian Ocean. Scientific Reports. 2020;10.
MAY101	Swab	Pteropodidae	Pteropus seychellensis comorensis	M	Mayotte	Tree	11-Dec-14	0	Y	Hoarau et al. (2018) Bat Astrovirus in Mozambique. Virology Journal. 2018;15.	0	N	NA	0	Y	Joffrin et al. (2020) Bat coronavirus phylogeography in the Western Indian Ocean. Scientific Reports. 2020;10.
MAY102	Swab	Pteropodidae	Pteropus seychellensis comorensis	M	Mayotte	Tree	11-Dec-14	0	Y	Hoarau et al. (2018) Bat Astrovirus in Mozambique. Virology Journal. 2018;15.	0	N	NA	0	Y	Joffrin et al. (2020) Bat coronavirus phylogeography in the Western Indian Ocean. Scientific Reports. 2020;10.
RB320	Swab	Molossidae	Mormopterus francoismoutoui	F	Reunion	Cave	4-Feb-15	0	N	NA	0	N	NA	0	Y	Joffrin et al. (2020) Bat coronavirus phylogeography in the Western Indian Ocean. Scientific Reports. 2020;10.
RB321	Swab	Molossidae	Mormopterus francoismoutoui	F	Reunion	Cave	4-Feb-15	0	N	NA	0	N	NA	0	Y	Joffrin et al. (2020) Bat coronavirus phylogeography in the Western Indian Ocean. Scientific Reports. 2020;10.
RB322	Swab	Molossidae	Mormopterus francoismoutoui	F	Reunion	Cave	4-Feb-15	0	N	NA	0	N	NA	0	Y	Joffrin et al. (2020) Bat coronavirus phylogeography in the Western Indian Ocean. Scientific Reports. 2020;10.
RB323	Swab	Molossidae	Mormopterus francoismoutoui	F	Reunion	Cave	4-Feb-15	0	N	NA	0	N	NA	0	Y	Joffrin et al. (2020) Bat coronavirus phylogeography in the Western Indian Ocean. Scientific Reports. 2020;10.
RB324	Swab	Molossidae	Mormopterus francoismoutoui	F	Reunion	Cave	4-Feb-15	0	N	NA	0	N	NA	0	Y	Joffrin et al. (2020) Bat coronavirus phylogeography in the Western Indian Ocean. Scientific Reports. 2020;10.
RB325	Swab	Molossidae	Mormopterus francoismoutoui	F	Reunion	Cave	4-Feb-15	0	N	NA	0	N	NA	0	Y	Joffrin et al. (2020) Bat coronavirus phylogeography in the Western Indian Ocean. Scientific Reports. 2020;10.
RB326	Swab	Molossidae	Mormopterus francoismoutoui	F	Reunion	Cave	4-Feb-15	0	N	NA	0	N	NA	0	Y	Joffrin et al. (2020) Bat coronavirus phylogeography in the Western Indian Ocean. Scientific Reports. 2020;10.
RB327	Swab	Molossidae	Mormopterus francoismoutoui	F	Reunion	Cave	4-Feb-15	0	N	NA	0	N	NA	0	Y	Joffrin et al. (2020) Bat coronavirus phylogeography in the Western Indian Ocean. Scientific Reports. 2020;10.
RB328	Swab	Molossidae	Mormopterus francoismoutoui	F	Reunion	Cave	4-Feb-15	0	N	NA	0	N	NA	0	Y	Joffrin et al. (2020) Bat coronavirus phylogeography in the Western Indian Ocean. Scientific Reports. 2020;10.
RB329	Swab	Molossidae	Mormopterus francoismoutoui	F	Reunion	Cave	4-Feb-15	0	N	NA	0	N	NA	0	Y	Joffrin et al. (2020) Bat coronavirus phylogeography in the Western Indian Ocean. Scientific Reports. 2020;10.
RB330	Swab	Molossidae	Mormopterus francoismoutoui	F	Reunion	Cave	4-Feb-15	0	N	NA	0	N	NA	0	Y	Joffrin et al. (2020) Bat coronavirus phylogeography in the Western Indian Ocean. Scientific Reports. 2020;10.
RB331	Swab	Molossidae	Mormopterus francoismoutoui	NA	Reunion	Cave	4-Feb-15	0	N	NA	0	N	NA	0	Y	Joffrin et al. (2020) Bat coronavirus phylogeography in the Western Indian Ocean. Scientific Reports. 2020;10.
RB332	Swab	Molossidae	Mormopterus francoismoutoui	F	Reunion	Cave	4-Feb-15	0	N	NA	0	N	NA	0	Y	Joffrin et al. (2020) Bat coronavirus phylogeography in the Western Indian Ocean. Scientific Reports. 2020;10.
RB333	Swab	Molossidae	Mormopterus francoismoutoui	F	Reunion	Cave	4-Feb-15	0	N	NA	0	N	NA	0	Y	Joffrin et al. (2020) Bat coronavirus phylogeography in the Western Indian Ocean. Scientific Reports. 2020;10.
RB334	Swab	Molossidae	Mormopterus francoismoutoui	F	Reunion	Cave	4-Feb-15	0	N	NA	0	N	NA	0	Y	Joffrin et al. (2020) Bat coronavirus phylogeography in the Western Indian Ocean. Scientific Reports. 2020;10.
RB335	Swab	Molossidae	Mormopterus francoismoutoui	F	Reunion	Cave	4-Feb-15	0	N	NA	0	N	NA	0	Y	Joffrin et al. (2020) Bat coronavirus phylogeography in the Western Indian Ocean. Scientific Reports. 2020;10.
RB336	Swab	Molossidae	Mormopterus francoismoutoui	F	Reunion	Cave	4-Feb-15	0	N	NA	0	N	NA	0	Y	Joffrin et al. (2020) Bat coronavirus phylogeography in the Western Indian Ocean. Scientific Reports. 2020;10.
RB337	Swab	Molossidae	Mormopterus francoismoutoui	F	Reunion	Cave	4-Feb-15	0	N	NA	0	N	NA	0	Y	Joffrin et al. (2020) Bat coronavirus phylogeography in the Western Indian Ocean. Scientific Reports. 2020;10.
RB338	Swab	Molossidae	Mormopterus francoismoutoui	F	Reunion	Cave	4-Feb-15	0	N	NA	0	N	NA	0	Y	Joffrin et al. (2020) Bat coronavirus phylogeography in the Western Indian Ocean. Scientific Reports. 2020;10.
RB339	Swab	Molossidae	Mormopterus francoismoutoui	F	Reunion	Cave	4-Feb-15	0	N	NA	0	N	NA	0	Y	Joffrin et al. (2020) Bat coronavirus phylogeography in the Western Indian Ocean. Scientific Reports. 2020;10.
RB340	Swab	Molossidae	Mormopterus francoismoutoui	F	Reunion	Cave	4-Feb-15	0	N	NA	0	N	NA	0	Y	Joffrin et al. (2020) Bat coronavirus phylogeography in the Western Indian Ocean. Scientific Reports. 2020;10.
RB341	Swab	Molossidae	Mormopterus francoismoutoui	F	Reunion	Cave	4-Feb-15	0	N	NA	0	N	NA	0	Y	Joffrin et al. (2020) Bat coronavirus phylogeography in the Western Indian Ocean. Scientific Reports. 2020;10.
RB342	Swab	Molossidae	Mormopterus francoismoutoui	F	Reunion	Cave	4-Feb-15	0	N	NA	0	N	NA	0	Y	Joffrin et al. (2020) Bat coronavirus phylogeography in the Western Indian Ocean. Scientific Reports. 2020;10.
RB343	Swab	Molossidae	Mormopterus francoismoutoui	F	Reunion	Cave	4-Feb-15	0	N	NA	0	N	NA	0	Y	Joffrin et al. (2020) Bat coronavirus phylogeography in the Western Indian Ocean. Scientific Reports. 2020;10.
RB344	Swab	Molossidae	Mormopterus francoismoutoui	F	Reunion	Cave	4-Feb-15	0	N	NA	0	N	NA	0	Y	Joffrin et al. (2020) Bat coronavirus phylogeography in the Western Indian Ocean. Scientific Reports. 2020;10.
RB345	Swab	Molossidae	Mormopterus francoismoutoui	F	Reunion	Cave	27-Feb-15	0	N	NA	0	N	NA	0	Y	Joffrin et al. (2020) Bat coronavirus phylogeography in the Western Indian Ocean. Scientific Reports. 2020;10.
RB346	Swab	Molossidae	Mormopterus francoismoutoui	F	Reunion	Cave	27-Feb-15	0	N	NA	0	N	NA	0	Y	Joffrin et al. (2020) Bat coronavirus phylogeography in the Western Indian Ocean. Scientific Reports. 2020;10.
RB347	Swab	Molossidae	Mormopterus francoismoutoui	F	Reunion	Cave	27-Feb-15	0	N	NA	0	N	NA	1	Y	Joffrin et al. (2020) Bat coronavirus phylogeography in the Western Indian Ocean. Scientific Reports. 2020;10.
RB348	Swab	Molossidae	Mormopterus francoismoutoui	F	Reunion	Cave	27-Feb-15	0	N	NA	0	N	NA	0	Y	Joffrin et al. (2020) Bat coronavirus phylogeography in the Western Indian Ocean. Scientific Reports. 2020;10.
RB349	Swab	Molossidae	Mormopterus francoismoutoui	F	Reunion	Cave	27-Feb-15	0	N	NA	0	N	NA	0	Y	Joffrin et al. (2020) Bat coronavirus phylogeography in the Western Indian Ocean. Scientific Reports. 2020;10.
RB352	Swab	Molossidae	Mormopterus francoismoutoui	F	Reunion	Cave	27-Feb-15	0	N	NA	0	N	NA	0	Y	Joffrin et al. (2020) Bat coronavirus phylogeography in the Western Indian Ocean. Scientific Reports. 2020;10.
RB353	Swab	Molossidae	Mormopterus francoismoutoui	F	Reunion	Cave	27-Feb-15	0	N	NA	0	N	NA	0	Y	Joffrin et al. (2020) Bat coronavirus phylogeography in the Western Indian Ocean. Scientific Reports. 2020;10.
RB354	Swab	Molossidae	Mormopterus francoismoutoui	F	Reunion	Cave	27-Feb-15	0	N	NA	0	N	NA	0	Y	Joffrin et al. (2020) Bat coronavirus phylogeography in the Western Indian Ocean. Scientific Reports. 2020;10.
RB355	Swab	Molossidae	Mormopterus francoismoutoui	F	Reunion	Cave	27-Feb-15	0	N	NA	0	N	NA	0	Y	Joffrin et al. (2020) Bat coronavirus phylogeography in the Western Indian Ocean. Scientific Reports. 2020;10.
RB356	Swab	Molossidae	Mormopterus francoismoutoui	F	Reunion	Cave	27-Feb-15	0	N	NA	0	N	NA	0	Y	Joffrin et al. (2020) Bat coronavirus phylogeography in the Western Indian Ocean. Scientific Reports. 2020;10.
RB357	Swab	Molossidae	Mormopterus francoismoutoui	F	Reunion	Cave	27-Feb-15	0	N	NA	0	N	NA	0	Y	Joffrin et al. (2020) Bat coronavirus phylogeography in the Western Indian Ocean. Scientific Reports. 2020;10.
RB358	Swab	Molossidae	Mormopterus francoismoutoui	F	Reunion	Cave	27-Feb-15	0	N	NA	0	N	NA	0	Y	Joffrin et al. (2020) Bat coronavirus phylogeography in the Western Indian Ocean. Scientific Reports. 2020;10.
RB359	Swab	Molossidae	Mormopterus francoismoutoui	F	Reunion	Cave	27-Feb-15	0	N	NA	0	N	NA	0	Y	Joffrin et al. (2020) Bat coronavirus phylogeography in the Western Indian Ocean. Scientific Reports. 2020;10.
RB360	Swab	Molossidae	Mormopterus francoismoutoui	F	Reunion	Cave	27-Feb-15	0	N	NA	0	N	NA	0	Y	Joffrin et al. (2020) Bat coronavirus phylogeography in the Western Indian Ocean. Scientific Reports. 2020;10.
RB361	Swab	Molossidae	Mormopterus francoismoutoui	F	Reunion	Cave	27-Feb-15	0	N	NA	0	N	NA	0	Y	Joffrin et al. (2020) Bat coronavirus phylogeography in the Western Indian Ocean. Scientific Reports. 2020;10.
RB362	Swab	Molossidae	Mormopterus francoismoutoui	F	Reunion	Cave	27-Feb-15	0	N	NA	0	N	NA	0	Y	Joffrin et al. (2020) Bat coronavirus phylogeography in the Western Indian Ocean. Scientific Reports. 2020;10.
RB363	Swab	Molossidae	Mormopterus francoismoutoui	M	Reunion	Cave	27-Feb-15	0	N	NA	0	N	NA	0	Y	Joffrin et al. (2020) Bat coronavirus phylogeography in the Western Indian Ocean. Scientific Reports. 2020;10.
RB364	Swab	Molossidae	Mormopterus francoismoutoui	F	Reunion	Cave	27-Feb-15	0	N	NA	0	N	NA	0	Y	Joffrin et al. (2020) Bat coronavirus phylogeography in the Western Indian Ocean. Scientific Reports. 2020;10.
RB365	Swab	Molossidae	Mormopterus francoismoutoui	F	Reunion	Cave	27-Feb-15	0	N	NA	0	N	NA	0	Y	Joffrin et al. (2020) Bat coronavirus phylogeography in the Western Indian Ocean. Scientific Reports. 2020;10.
RB367	Swab	Molossidae	Mormopterus francoismoutoui	M	Reunion	Cave	27-Feb-15	0	N	NA	0	N	NA	0	Y	Joffrin et al. (2020) Bat coronavirus phylogeography in the Western Indian Ocean. Scientific Reports. 2020;10.
RB368	Swab	Molossidae	Mormopterus francoismoutoui	F	Reunion	Cave	27-Feb-15	0	N	NA	0	N	NA	0	Y	Joffrin et al. (2020) Bat coronavirus phylogeography in the Western Indian Ocean. Scientific Reports. 2020;10.
RB369	Swab	Molossidae	Mormopterus francoismoutoui	M	Reunion	Cave	27-Feb-15	0	N	NA	0	N	NA	1	Y	Joffrin et al. (2020) Bat coronavirus phylogeography in the Western Indian Ocean. Scientific Reports. 2020;10.
SMG17320	Organs	Hipposideridae	Macronycteris commersoni	F	Madagascar	Cave	10-Feb-12	0	N	NA	0	Y	Mélade et al. (2016) An eco-epidemiological study of Morbilli-related paramyxovirus infection in Madagascar bats reveals host-switching as the dominant macro-evolutionary mechanism. Scientific Reports. 2016;6.	0	Y	Joffrin et al. (2020) Bat coronavirus phylogeography in the Western Indian Ocean. Scientific Reports. 2020;10.
SMG17321	Organs	Hipposideridae	Macronycteris commersoni	F	Madagascar	Cave	10-Feb-12	1	N	NA	0	Y	Mélade et al. (2016) An eco-epidemiological study of Morbilli-related paramyxovirus infection in Madagascar bats reveals host-switching as the dominant macro-evolutionary mechanism. Scientific Reports. 2016;6.	0	Y	Joffrin et al. (2020) Bat coronavirus phylogeography in the Western Indian Ocean. Scientific Reports. 2020;10.
SMG17322	Organs	Hipposideridae	Macronycteris commersoni	M	Madagascar	Cave	10-Feb-12	0	N	NA	0	Y	Mélade et al. (2016) An eco-epidemiological study of Morbilli-related paramyxovirus infection in Madagascar bats reveals host-switching as the dominant macro-evolutionary mechanism. Scientific Reports. 2016;6.	0	Y	Joffrin et al. (2020) Bat coronavirus phylogeography in the Western Indian Ocean. Scientific Reports. 2020;10.
SMG17329	Organs	Miniopteridae	Miniopterus mahafaliensis	M	Madagascar	Cave	14-Mar-12	1	N	NA	0	Y	Mélade et al. (2016) An eco-epidemiological study of Morbilli-related paramyxovirus infection in Madagascar bats reveals host-switching as the dominant macro-evolutionary mechanism. Scientific Reports. 2016;6.	0	Y	Joffrin et al. (2020) Bat coronavirus phylogeography in the Western Indian Ocean. Scientific Reports. 2020;10.
SMG17331	Organs	Miniopteridae	Miniopterus mahafaliensis	M	Madagascar	Cave	14-Mar-12	1	N	NA	0	Y	Mélade et al. (2016) An eco-epidemiological study of Morbilli-related paramyxovirus infection in Madagascar bats reveals host-switching as the dominant macro-evolutionary mechanism. Scientific Reports. 2016;6.	0	Y	Joffrin et al. (2020) Bat coronavirus phylogeography in the Western Indian Ocean. Scientific Reports. 2020;10.
SMG17334	Organs	Miniopteridae	Miniopterus mahafaliensis	M	Madagascar	Cave	14-Mar-12	0	N	NA	0	Y	Mélade et al. (2016) An eco-epidemiological study of Morbilli-related paramyxovirus infection in Madagascar bats reveals host-switching as the dominant macro-evolutionary mechanism. Scientific Reports. 2016;6.	0	Y	Joffrin et al. (2020) Bat coronavirus phylogeography in the Western Indian Ocean. Scientific Reports. 2020;10.
SMG17337	Organs	Miniopteridae	Miniopterus mahafaliensis	M	Madagascar	Cave	14-Mar-12	0	N	NA	0	Y	Mélade et al. (2016) An eco-epidemiological study of Morbilli-related paramyxovirus infection in Madagascar bats reveals host-switching as the dominant macro-evolutionary mechanism. Scientific Reports. 2016;6.	0	Y	Joffrin et al. (2020) Bat coronavirus phylogeography in the Western Indian Ocean. Scientific Reports. 2020;10.
SMG17343	Organs	Miniopteridae	Miniopterus mahafaliensis	M	Madagascar	Cave	14-Mar-12	0	N	NA	0	Y	Mélade et al. (2016) An eco-epidemiological study of Morbilli-related paramyxovirus infection in Madagascar bats reveals host-switching as the dominant macro-evolutionary mechanism. Scientific Reports. 2016;6.	0	Y	Joffrin et al. (2020) Bat coronavirus phylogeography in the Western Indian Ocean. Scientific Reports. 2020;10.
SMG17344	Organs	Miniopteridae	Miniopterus mahafaliensis	M	Madagascar	Cave	14-Mar-12	1	N	NA	0	Y	Mélade et al. (2016) An eco-epidemiological study of Morbilli-related paramyxovirus infection in Madagascar bats reveals host-switching as the dominant macro-evolutionary mechanism. Scientific Reports. 2016;6.	0	Y	Joffrin et al. (2020) Bat coronavirus phylogeography in the Western Indian Ocean. Scientific Reports. 2020;10.
SMG17346	Organs	Miniopteridae	Miniopterus mahafaliensis	M	Madagascar	Cave	14-Mar-12	0	N	NA	1	Y	Mélade et al. (2016) An eco-epidemiological study of Morbilli-related paramyxovirus infection in Madagascar bats reveals host-switching as the dominant macro-evolutionary mechanism. Scientific Reports. 2016;6.	0	Y	Joffrin et al. (2020) Bat coronavirus phylogeography in the Western Indian Ocean. Scientific Reports. 2020;10.
SMG17349	Organs	Miniopteridae	Miniopterus sororculus	M	Madagascar	Cave	14-Mar-12	1	N	NA	0	Y	Mélade et al. (2016) An eco-epidemiological study of Morbilli-related paramyxovirus infection in Madagascar bats reveals host-switching as the dominant macro-evolutionary mechanism. Scientific Reports. 2016;6.	0	Y	Joffrin et al. (2020) Bat coronavirus phylogeography in the Western Indian Ocean. Scientific Reports. 2020;10.
SMG17362	Organs	Miniopteridae	Miniopterus mahafaliensis	M	Madagascar	Cave	15-Mar-12	0	N	NA	0	Y	Mélade et al. (2016) An eco-epidemiological study of Morbilli-related paramyxovirus infection in Madagascar bats reveals host-switching as the dominant macro-evolutionary mechanism. Scientific Reports. 2016;6.	0	Y	Joffrin et al. (2020) Bat coronavirus phylogeography in the Western Indian Ocean. Scientific Reports. 2020;10.
SMG17364	Organs	Miniopteridae	Miniopterus sororculus	F	Madagascar	Cave	16-Mar-12	1	N	NA	0	Y	Mélade et al. (2016) An eco-epidemiological study of Morbilli-related paramyxovirus infection in Madagascar bats reveals host-switching as the dominant macro-evolutionary mechanism. Scientific Reports. 2016;6.	0	Y	Joffrin et al. (2020) Bat coronavirus phylogeography in the Western Indian Ocean. Scientific Reports. 2020;10.
SMG17365	Organs	Miniopteridae	Miniopterus sororculus	F	Madagascar	Cave	16-Mar-12	1	N	NA	0	Y	Mélade et al. (2016) An eco-epidemiological study of Morbilli-related paramyxovirus infection in Madagascar bats reveals host-switching as the dominant macro-evolutionary mechanism. Scientific Reports. 2016;6.	0	Y	Joffrin et al. (2020) Bat coronavirus phylogeography in the Western Indian Ocean. Scientific Reports. 2020;10.
SMG17366	Organs	Miniopteridae	Miniopterus sororculus	F	Madagascar	Cave	16-Mar-12	1	N	NA	0	Y	Mélade et al. (2016) An eco-epidemiological study of Morbilli-related paramyxovirus infection in Madagascar bats reveals host-switching as the dominant macro-evolutionary mechanism. Scientific Reports. 2016;6.	0	Y	Joffrin et al. (2020) Bat coronavirus phylogeography in the Western Indian Ocean. Scientific Reports. 2020;10.
SMG17367	Organs	Miniopteridae	Miniopterus gleni	M	Madagascar	Cave	16-Mar-12	1	N	NA	1	Y	Mélade et al. (2016) An eco-epidemiological study of Morbilli-related paramyxovirus infection in Madagascar bats reveals host-switching as the dominant macro-evolutionary mechanism. Scientific Reports. 2016;6.	0	Y	Joffrin et al. (2020) Bat coronavirus phylogeography in the Western Indian Ocean. Scientific Reports. 2020;10.
SMG17368	Organs	Miniopteridae	Miniopterus gleni	M	Madagascar	Cave	16-Mar-12	1	N	NA	0	Y	Mélade et al. (2016) An eco-epidemiological study of Morbilli-related paramyxovirus infection in Madagascar bats reveals host-switching as the dominant macro-evolutionary mechanism. Scientific Reports. 2016;6.	0	Y	Joffrin et al. (2020) Bat coronavirus phylogeography in the Western Indian Ocean. Scientific Reports. 2020;10.
SMG17369	Organs	Miniopteridae	Miniopterus gleni	F	Madagascar	Cave	16-Mar-12	1	N	NA	0	Y	Mélade et al. (2016) An eco-epidemiological study of Morbilli-related paramyxovirus infection in Madagascar bats reveals host-switching as the dominant macro-evolutionary mechanism. Scientific Reports. 2016;6.	0	Y	Joffrin et al. (2020) Bat coronavirus phylogeography in the Western Indian Ocean. Scientific Reports. 2020;10.
SMG17373	Organs	Miniopteridae	Miniopterus gleni	M	Madagascar	Cave	16-Mar-12	1	N	NA	0	Y	Mélade et al. (2016) An eco-epidemiological study of Morbilli-related paramyxovirus infection in Madagascar bats reveals host-switching as the dominant macro-evolutionary mechanism. Scientific Reports. 2016;6.	0	Y	Joffrin et al. (2020) Bat coronavirus phylogeography in the Western Indian Ocean. Scientific Reports. 2020;10.
SMG17377	Organs	Miniopteridae	Miniopterus sororculus	F	Madagascar	Cave	16-Mar-12	1	N	NA	0	Y	Mélade et al. (2016) An eco-epidemiological study of Morbilli-related paramyxovirus infection in Madagascar bats reveals host-switching as the dominant macro-evolutionary mechanism. Scientific Reports. 2016;6.	0	Y	Joffrin et al. (2020) Bat coronavirus phylogeography in the Western Indian Ocean. Scientific Reports. 2020;10.
SMG17378	Organs	Miniopteridae	Miniopterus sororculus	F	Madagascar	Cave	16-Mar-12	0	N	NA	0	Y	Mélade et al. (2016) An eco-epidemiological study of Morbilli-related paramyxovirus infection in Madagascar bats reveals host-switching as the dominant macro-evolutionary mechanism. Scientific Reports. 2016;6.	0	Y	Joffrin et al. (2020) Bat coronavirus phylogeography in the Western Indian Ocean. Scientific Reports. 2020;10.
SMG17380	Organs	Miniopteridae	Miniopterus sororculus	F	Madagascar	Cave	16-Mar-12	0	N	NA	0	Y	Mélade et al. (2016) An eco-epidemiological study of Morbilli-related paramyxovirus infection in Madagascar bats reveals host-switching as the dominant macro-evolutionary mechanism. Scientific Reports. 2016;6.	0	Y	Joffrin et al. (2020) Bat coronavirus phylogeography in the Western Indian Ocean. Scientific Reports. 2020;10.
SMG17386	Organs	Hipposideridae	Macronycteris commersoni	F	Madagascar	Cave	17-Mar-12	0	N	NA	0	Y	Mélade et al. (2016) An eco-epidemiological study of Morbilli-related paramyxovirus infection in Madagascar bats reveals host-switching as the dominant macro-evolutionary mechanism. Scientific Reports. 2016;6.	0	Y	Joffrin et al. (2020) Bat coronavirus phylogeography in the Western Indian Ocean. Scientific Reports. 2020;10.
SMG17387	Organs	Hipposideridae	Macronycteris commersoni	F	Madagascar	Cave	17-Mar-12	0	N	NA	0	Y	Mélade et al. (2016) An eco-epidemiological study of Morbilli-related paramyxovirus infection in Madagascar bats reveals host-switching as the dominant macro-evolutionary mechanism. Scientific Reports. 2016;6.	0	Y	Joffrin et al. (2020) Bat coronavirus phylogeography in the Western Indian Ocean. Scientific Reports. 2020;10.
SMG17391	Organs	Hipposideridae	Macronycteris commersoni	F	Madagascar	Cave	17-Mar-12	1	N	NA	0	Y	Mélade et al. (2016) An eco-epidemiological study of Morbilli-related paramyxovirus infection in Madagascar bats reveals host-switching as the dominant macro-evolutionary mechanism. Scientific Reports. 2016;6.	0	Y	Joffrin et al. (2020) Bat coronavirus phylogeography in the Western Indian Ocean. Scientific Reports. 2020;10.
SMG17392	Organs	Hipposideridae	Macronycteris commersoni	F	Madagascar	Cave	17-Mar-12	0	N	NA	0	Y	Mélade et al. (2016) An eco-epidemiological study of Morbilli-related paramyxovirus infection in Madagascar bats reveals host-switching as the dominant macro-evolutionary mechanism. Scientific Reports. 2016;6.	0	Y	Joffrin et al. (2020) Bat coronavirus phylogeography in the Western Indian Ocean. Scientific Reports. 2020;10.
SMG17393	Organs	Hipposideridae	Macronycteris commersoni	F	Madagascar	Cave	17-Mar-12	1	N	NA	0	Y	Mélade et al. (2016) An eco-epidemiological study of Morbilli-related paramyxovirus infection in Madagascar bats reveals host-switching as the dominant macro-evolutionary mechanism. Scientific Reports. 2016;6.	0	Y	Joffrin et al. (2020) Bat coronavirus phylogeography in the Western Indian Ocean. Scientific Reports. 2020;10.
SMG17394	Organs	Hipposideridae	Macronycteris commersoni	F	Madagascar	Cave	17-Mar-12	0	N	NA	0	Y	Mélade et al. (2016) An eco-epidemiological study of Morbilli-related paramyxovirus infection in Madagascar bats reveals host-switching as the dominant macro-evolutionary mechanism. Scientific Reports. 2016;6.	0	Y	Joffrin et al. (2020) Bat coronavirus phylogeography in the Western Indian Ocean. Scientific Reports. 2020;10.
SMG17395	Organs	Hipposideridae	Macronycteris commersoni	F	Madagascar	Cave	17-Mar-12	0	N	NA	0	Y	Mélade et al. (2016) An eco-epidemiological study of Morbilli-related paramyxovirus infection in Madagascar bats reveals host-switching as the dominant macro-evolutionary mechanism. Scientific Reports. 2016;6.	0	Y	Joffrin et al. (2020) Bat coronavirus phylogeography in the Western Indian Ocean. Scientific Reports. 2020;10.
SMG17396	Organs	Hipposideridae	Macronycteris commersoni	F	Madagascar	Cave	17-Mar-12	0	N	NA	0	Y	Mélade et al. (2016) An eco-epidemiological study of Morbilli-related paramyxovirus infection in Madagascar bats reveals host-switching as the dominant macro-evolutionary mechanism. Scientific Reports. 2016;6.	0	Y	Joffrin et al. (2020) Bat coronavirus phylogeography in the Western Indian Ocean. Scientific Reports. 2020;10.
SMG17397	Organs	Hipposideridae	Macronycteris commersoni	F	Madagascar	Cave	17-Mar-12	0	N	NA	0	Y	Mélade et al. (2016) An eco-epidemiological study of Morbilli-related paramyxovirus infection in Madagascar bats reveals host-switching as the dominant macro-evolutionary mechanism. Scientific Reports. 2016;6.	0	Y	Joffrin et al. (2020) Bat coronavirus phylogeography in the Western Indian Ocean. Scientific Reports. 2020;10.
SMG17398	Organs	Hipposideridae	Macronycteris commersoni	F	Madagascar	Cave	17-Mar-12	0	N	NA	0	Y	Mélade et al. (2016) An eco-epidemiological study of Morbilli-related paramyxovirus infection in Madagascar bats reveals host-switching as the dominant macro-evolutionary mechanism. Scientific Reports. 2016;6.	0	Y	Joffrin et al. (2020) Bat coronavirus phylogeography in the Western Indian Ocean. Scientific Reports. 2020;10.
SMG17400	Organs	Hipposideridae	Macronycteris commersoni	F	Madagascar	Cave	17-Mar-12	0	N	NA	0	Y	Mélade et al. (2016) An eco-epidemiological study of Morbilli-related paramyxovirus infection in Madagascar bats reveals host-switching as the dominant macro-evolutionary mechanism. Scientific Reports. 2016;6.	0	Y	Joffrin et al. (2020) Bat coronavirus phylogeography in the Western Indian Ocean. Scientific Reports. 2020;10.
SMG17407	Organs	Rhinonycteridae	Triaenops menamena	M	Madagascar	Cave	21-Apr-12	0	N	NA	1	Y	Mélade et al. (2016) An eco-epidemiological study of Morbilli-related paramyxovirus infection in Madagascar bats reveals host-switching as the dominant macro-evolutionary mechanism. Scientific Reports. 2016;6.	0	Y	Joffrin et al. (2020) Bat coronavirus phylogeography in the Western Indian Ocean. Scientific Reports. 2020;10.
SMG17409	Organs	Rhinonycteridae	Triaenops menamena	M	Madagascar	Cave	21-Apr-12	0	N	NA	0	Y	Mélade et al. (2016) An eco-epidemiological study of Morbilli-related paramyxovirus infection in Madagascar bats reveals host-switching as the dominant macro-evolutionary mechanism. Scientific Reports. 2016;6.	0	Y	Joffrin et al. (2020) Bat coronavirus phylogeography in the Western Indian Ocean. Scientific Reports. 2020;10.
SMG17410	Organs	Rhinonycteridae	Triaenops menamena	M	Madagascar	Cave	21-Apr-12	1	N	NA	1	Y	Mélade et al. (2016) An eco-epidemiological study of Morbilli-related paramyxovirus infection in Madagascar bats reveals host-switching as the dominant macro-evolutionary mechanism. Scientific Reports. 2016;6.	0	Y	Joffrin et al. (2020) Bat coronavirus phylogeography in the Western Indian Ocean. Scientific Reports. 2020;10.
SMG17411	Organs	Rhinonycteridae	Triaenops menamena	M	Madagascar	Cave	21-Apr-12	1	N	NA	0	Y	Mélade et al. (2016) An eco-epidemiological study of Morbilli-related paramyxovirus infection in Madagascar bats reveals host-switching as the dominant macro-evolutionary mechanism. Scientific Reports. 2016;6.	0	Y	Joffrin et al. (2020) Bat coronavirus phylogeography in the Western Indian Ocean. Scientific Reports. 2020;10.
SMG17412	Organs	Rhinonycteridae	Triaenops menamena	M	Madagascar	Cave	21-Apr-12	1	N	NA	1	Y	Mélade et al. (2016) An eco-epidemiological study of Morbilli-related paramyxovirus infection in Madagascar bats reveals host-switching as the dominant macro-evolutionary mechanism. Scientific Reports. 2016;6.	0	Y	Joffrin et al. (2020) Bat coronavirus phylogeography in the Western Indian Ocean. Scientific Reports. 2020;10.
SMG17413	Organs	Rhinonycteridae	Triaenops menamena	M	Madagascar	Cave	21-Apr-12	0	N	NA	1	Y	Mélade et al. (2016) An eco-epidemiological study of Morbilli-related paramyxovirus infection in Madagascar bats reveals host-switching as the dominant macro-evolutionary mechanism. Scientific Reports. 2016;6.	0	Y	Joffrin et al. (2020) Bat coronavirus phylogeography in the Western Indian Ocean. Scientific Reports. 2020;10.
SMG17414	Organs	Rhinonycteridae	Triaenops menamena	M	Madagascar	Cave	21-Apr-12	0	N	NA	1	Y	Mélade et al. (2016) An eco-epidemiological study of Morbilli-related paramyxovirus infection in Madagascar bats reveals host-switching as the dominant macro-evolutionary mechanism. Scientific Reports. 2016;6.	0	Y	Joffrin et al. (2020) Bat coronavirus phylogeography in the Western Indian Ocean. Scientific Reports. 2020;10.
SMG17415	Organs	Rhinonycteridae	Triaenops menamena	M	Madagascar	Cave	21-Apr-12	0	N	NA	1	Y	Mélade et al. (2016) An eco-epidemiological study of Morbilli-related paramyxovirus infection in Madagascar bats reveals host-switching as the dominant macro-evolutionary mechanism. Scientific Reports. 2016;6.	0	Y	Joffrin et al. (2020) Bat coronavirus phylogeography in the Western Indian Ocean. Scientific Reports. 2020;10.
SMG17416	Organs	Rhinonycteridae	Triaenops menamena	M	Madagascar	Cave	21-Apr-12	0	N	NA	0	Y	Mélade et al. (2016) An eco-epidemiological study of Morbilli-related paramyxovirus infection in Madagascar bats reveals host-switching as the dominant macro-evolutionary mechanism. Scientific Reports. 2016;6.	0	Y	Joffrin et al. (2020) Bat coronavirus phylogeography in the Western Indian Ocean. Scientific Reports. 2020;10.
SMG17449	Organs	Rhinonycteridae	Triaenops menamena	M	Madagascar	Cave	24-Apr-12	0	N	NA	1	Y	Mélade et al. (2016) An eco-epidemiological study of Morbilli-related paramyxovirus infection in Madagascar bats reveals host-switching as the dominant macro-evolutionary mechanism. Scientific Reports. 2016;6.	0	Y	Joffrin et al. (2020) Bat coronavirus phylogeography in the Western Indian Ocean. Scientific Reports. 2020;10.
SMG17454	Organs	Rhinonycteridae	Triaenops menamena	M	Madagascar	Cave	24-Apr-12	0	N	NA	1	Y	Mélade et al. (2016) An eco-epidemiological study of Morbilli-related paramyxovirus infection in Madagascar bats reveals host-switching as the dominant macro-evolutionary mechanism. Scientific Reports. 2016;6.	0	Y	Joffrin et al. (2020) Bat coronavirus phylogeography in the Western Indian Ocean. Scientific Reports. 2020;10.
SMG17455	Organs	Rhinonycteridae	Triaenops menamena	M	Madagascar	Cave	24-Apr-12	0	N	NA	0	Y	Mélade et al. (2016) An eco-epidemiological study of Morbilli-related paramyxovirus infection in Madagascar bats reveals host-switching as the dominant macro-evolutionary mechanism. Scientific Reports. 2016;6.	0	Y	Joffrin et al. (2020) Bat coronavirus phylogeography in the Western Indian Ocean. Scientific Reports. 2020;10.
SMG17457	Organs	Rhinonycteridae	Triaenops menamena	M	Madagascar	Cave	24-Apr-12	1	N	NA	1	Y	Mélade et al. (2016) An eco-epidemiological study of Morbilli-related paramyxovirus infection in Madagascar bats reveals host-switching as the dominant macro-evolutionary mechanism. Scientific Reports. 2016;6.	0	Y	Joffrin et al. (2020) Bat coronavirus phylogeography in the Western Indian Ocean. Scientific Reports. 2020;10.
SMG17458	Organs	Rhinonycteridae	Triaenops menamena	M	Madagascar	Cave	24-Apr-12	0	N	NA	0	Y	Mélade et al. (2016) An eco-epidemiological study of Morbilli-related paramyxovirus infection in Madagascar bats reveals host-switching as the dominant macro-evolutionary mechanism. Scientific Reports. 2016;6.	0	Y	Joffrin et al. (2020) Bat coronavirus phylogeography in the Western Indian Ocean. Scientific Reports. 2020;10.
SMG17459	Organs	Rhinonycteridae	Triaenops menamena	M	Madagascar	Cave	24-Apr-12	0	N	NA	0	Y	Mélade et al. (2016) An eco-epidemiological study of Morbilli-related paramyxovirus infection in Madagascar bats reveals host-switching as the dominant macro-evolutionary mechanism. Scientific Reports. 2016;6.	0	Y	Joffrin et al. (2020) Bat coronavirus phylogeography in the Western Indian Ocean. Scientific Reports. 2020;10.
SMG17460	Organs	Rhinonycteridae	Triaenops menamena	M	Madagascar	Cave	24-Apr-12	0	N	NA	1	Y	Mélade et al. (2016) An eco-epidemiological study of Morbilli-related paramyxovirus infection in Madagascar bats reveals host-switching as the dominant macro-evolutionary mechanism. Scientific Reports. 2016;6.	0	Y	Joffrin et al. (2020) Bat coronavirus phylogeography in the Western Indian Ocean. Scientific Reports. 2020;10.
SMG17461	Organs	Rhinonycteridae	Triaenops menamena	M	Madagascar	Cave	24-Apr-12	0	N	NA	1	Y	Mélade et al. (2016) An eco-epidemiological study of Morbilli-related paramyxovirus infection in Madagascar bats reveals host-switching as the dominant macro-evolutionary mechanism. Scientific Reports. 2016;6.	0	Y	Joffrin et al. (2020) Bat coronavirus phylogeography in the Western Indian Ocean. Scientific Reports. 2020;10.
SMG17462	Organs	Rhinonycteridae	Triaenops menamena	M	Madagascar	Cave	24-Apr-12	1	N	NA	0	Y	Mélade et al. (2016) An eco-epidemiological study of Morbilli-related paramyxovirus infection in Madagascar bats reveals host-switching as the dominant macro-evolutionary mechanism. Scientific Reports. 2016;6.	0	Y	Joffrin et al. (2020) Bat coronavirus phylogeography in the Western Indian Ocean. Scientific Reports. 2020;10.
SMG17465	Organs	Rhinonycteridae	Triaenops menamena	M	Madagascar	Cave	24-Apr-12	1	N	NA	1	Y	Mélade et al. (2016) An eco-epidemiological study of Morbilli-related paramyxovirus infection in Madagascar bats reveals host-switching as the dominant macro-evolutionary mechanism. Scientific Reports. 2016;6.	0	Y	Joffrin et al. (2020) Bat coronavirus phylogeography in the Western Indian Ocean. Scientific Reports. 2020;10.
SMG17466	Organs	Rhinonycteridae	Triaenops menamena	M	Madagascar	Cave	24-Apr-12	0	N	NA	0	Y	Mélade et al. (2016) An eco-epidemiological study of Morbilli-related paramyxovirus infection in Madagascar bats reveals host-switching as the dominant macro-evolutionary mechanism. Scientific Reports. 2016;6.	0	Y	Joffrin et al. (2020) Bat coronavirus phylogeography in the Western Indian Ocean. Scientific Reports. 2020;10.
SMG17467	Organs	Rhinonycteridae	Triaenops menamena	M	Madagascar	Cave	24-Apr-12	0	N	NA	1	Y	Mélade et al. (2016) An eco-epidemiological study of Morbilli-related paramyxovirus infection in Madagascar bats reveals host-switching as the dominant macro-evolutionary mechanism. Scientific Reports. 2016;6.	0	Y	Joffrin et al. (2020) Bat coronavirus phylogeography in the Western Indian Ocean. Scientific Reports. 2020;10.
SMG17504	Organs	Molossidae	Mops midas	M	Madagascar	Building	27-Apr-12	0	N	NA	1	Y	Mélade et al. (2016) An eco-epidemiological study of Morbilli-related paramyxovirus infection in Madagascar bats reveals host-switching as the dominant macro-evolutionary mechanism. Scientific Reports. 2016;6.	0	Y	Joffrin et al. (2020) Bat coronavirus phylogeography in the Western Indian Ocean. Scientific Reports. 2020;10.
SMG17505	Organs	Molossidae	Mops midas	M	Madagascar	Building	27-Apr-12	0	N	NA	0	Y	Mélade et al. (2016) An eco-epidemiological study of Morbilli-related paramyxovirus infection in Madagascar bats reveals host-switching as the dominant macro-evolutionary mechanism. Scientific Reports. 2016;6.	0	Y	Joffrin et al. (2020) Bat coronavirus phylogeography in the Western Indian Ocean. Scientific Reports. 2020;10.
SMG17506	Organs	Molossidae	Mops midas	M	Madagascar	Building	27-Apr-12	0	N	NA	0	Y	Mélade et al. (2016) An eco-epidemiological study of Morbilli-related paramyxovirus infection in Madagascar bats reveals host-switching as the dominant macro-evolutionary mechanism. Scientific Reports. 2016;6.	0	Y	Joffrin et al. (2020) Bat coronavirus phylogeography in the Western Indian Ocean. Scientific Reports. 2020;10.
SMG17507	Organs	Molossidae	Mops midas	M	Madagascar	Building	27-Apr-12	0	N	NA	0	Y	Mélade et al. (2016) An eco-epidemiological study of Morbilli-related paramyxovirus infection in Madagascar bats reveals host-switching as the dominant macro-evolutionary mechanism. Scientific Reports. 2016;6.	1	Y	Joffrin et al. (2020) Bat coronavirus phylogeography in the Western Indian Ocean. Scientific Reports. 2020;10.
SMG17508	Organs	Molossidae	Mops midas	M	Madagascar	Building	27-Apr-12	0	N	NA	0	Y	Mélade et al. (2016) An eco-epidemiological study of Morbilli-related paramyxovirus infection in Madagascar bats reveals host-switching as the dominant macro-evolutionary mechanism. Scientific Reports. 2016;6.	0	Y	Joffrin et al. (2020) Bat coronavirus phylogeography in the Western Indian Ocean. Scientific Reports. 2020;10.
SMG17509	Organs	Molossidae	Mops midas	M	Madagascar	Building	27-Apr-12	0	N	NA	0	Y	Mélade et al. (2016) An eco-epidemiological study of Morbilli-related paramyxovirus infection in Madagascar bats reveals host-switching as the dominant macro-evolutionary mechanism. Scientific Reports. 2016;6.	0	Y	Joffrin et al. (2020) Bat coronavirus phylogeography in the Western Indian Ocean. Scientific Reports. 2020;10.
SMG17510	Organs	Molossidae	Mops midas	M	Madagascar	Building	27-Apr-12	0	N	NA	0	Y	Mélade et al. (2016) An eco-epidemiological study of Morbilli-related paramyxovirus infection in Madagascar bats reveals host-switching as the dominant macro-evolutionary mechanism. Scientific Reports. 2016;6.	0	Y	Joffrin et al. (2020) Bat coronavirus phylogeography in the Western Indian Ocean. Scientific Reports. 2020;10.
SMG17511	Organs	Molossidae	Mops midas	M	Madagascar	Building	27-Apr-12	0	N	NA	0	Y	Mélade et al. (2016) An eco-epidemiological study of Morbilli-related paramyxovirus infection in Madagascar bats reveals host-switching as the dominant macro-evolutionary mechanism. Scientific Reports. 2016;6.	1	Y	Joffrin et al. (2020) Bat coronavirus phylogeography in the Western Indian Ocean. Scientific Reports. 2020;10.
SMG17512	Organs	Molossidae	Mops midas	M	Madagascar	Building	27-Apr-12	0	N	NA	0	Y	Mélade et al. (2016) An eco-epidemiological study of Morbilli-related paramyxovirus infection in Madagascar bats reveals host-switching as the dominant macro-evolutionary mechanism. Scientific Reports. 2016;6.	1	Y	Joffrin et al. (2020) Bat coronavirus phylogeography in the Western Indian Ocean. Scientific Reports. 2020;10.
SMG17513	Organs	Molossidae	Mops midas	M	Madagascar	Building	27-Apr-12	0	N	NA	0	Y	Mélade et al. (2016) An eco-epidemiological study of Morbilli-related paramyxovirus infection in Madagascar bats reveals host-switching as the dominant macro-evolutionary mechanism. Scientific Reports. 2016;6.	0	Y	Joffrin et al. (2020) Bat coronavirus phylogeography in the Western Indian Ocean. Scientific Reports. 2020;10.
SMG17514	Organs	Molossidae	Mops midas	M	Madagascar	Building	27-Apr-12	0	N	NA	0	Y	Mélade et al. (2016) An eco-epidemiological study of Morbilli-related paramyxovirus infection in Madagascar bats reveals host-switching as the dominant macro-evolutionary mechanism. Scientific Reports. 2016;6.	0	Y	Joffrin et al. (2020) Bat coronavirus phylogeography in the Western Indian Ocean. Scientific Reports. 2020;10.
SMG17515	Organs	Molossidae	Mops midas	M	Madagascar	Building	27-Apr-12	0	N	NA	0	Y	Mélade et al. (2016) An eco-epidemiological study of Morbilli-related paramyxovirus infection in Madagascar bats reveals host-switching as the dominant macro-evolutionary mechanism. Scientific Reports. 2016;6.	1	Y	Joffrin et al. (2020) Bat coronavirus phylogeography in the Western Indian Ocean. Scientific Reports. 2020;10.
SMG17516	Organs	Molossidae	Mops midas	M	Madagascar	Building	27-Apr-12	0	N	NA	0	Y	Mélade et al. (2016) An eco-epidemiological study of Morbilli-related paramyxovirus infection in Madagascar bats reveals host-switching as the dominant macro-evolutionary mechanism. Scientific Reports. 2016;6.	0	Y	Joffrin et al. (2020) Bat coronavirus phylogeography in the Western Indian Ocean. Scientific Reports. 2020;10.
SMG17517	Organs	Molossidae	Mops midas	M	Madagascar	Building	27-Apr-12	0	N	NA	0	Y	Mélade et al. (2016) An eco-epidemiological study of Morbilli-related paramyxovirus infection in Madagascar bats reveals host-switching as the dominant macro-evolutionary mechanism. Scientific Reports. 2016;6.	0	Y	Joffrin et al. (2020) Bat coronavirus phylogeography in the Western Indian Ocean. Scientific Reports. 2020;10.
SMG17518	Organs	Molossidae	Mops midas	M	Madagascar	Building	27-Apr-12	0	N	NA	0	Y	Mélade et al. (2016) An eco-epidemiological study of Morbilli-related paramyxovirus infection in Madagascar bats reveals host-switching as the dominant macro-evolutionary mechanism. Scientific Reports. 2016;6.	0	Y	Joffrin et al. (2020) Bat coronavirus phylogeography in the Western Indian Ocean. Scientific Reports. 2020;10.
SMG17578	Organs	Molossidae	Mops midas	M	Madagascar	Building	4-May-12	0	N	NA	0	Y	Mélade et al. (2016) An eco-epidemiological study of Morbilli-related paramyxovirus infection in Madagascar bats reveals host-switching as the dominant macro-evolutionary mechanism. Scientific Reports. 2016;6.	0	Y	Joffrin et al. (2020) Bat coronavirus phylogeography in the Western Indian Ocean. Scientific Reports. 2020;10.
SMG17579	Organs	Molossidae	Mops midas	M	Madagascar	Building	4-May-12	0	N	NA	0	Y	Mélade et al. (2016) An eco-epidemiological study of Morbilli-related paramyxovirus infection in Madagascar bats reveals host-switching as the dominant macro-evolutionary mechanism. Scientific Reports. 2016;6.	0	Y	Joffrin et al. (2020) Bat coronavirus phylogeography in the Western Indian Ocean. Scientific Reports. 2020;10.
SMG17580	Organs	Molossidae	Mops midas	M	Madagascar	Building	4-May-12	0	N	NA	0	Y	Mélade et al. (2016) An eco-epidemiological study of Morbilli-related paramyxovirus infection in Madagascar bats reveals host-switching as the dominant macro-evolutionary mechanism. Scientific Reports. 2016;6.	0	Y	Joffrin et al. (2020) Bat coronavirus phylogeography in the Western Indian Ocean. Scientific Reports. 2020;10.
SMG17581	Organs	Molossidae	Mops midas	M	Madagascar	Building	4-May-12	0	N	NA	0	Y	Mélade et al. (2016) An eco-epidemiological study of Morbilli-related paramyxovirus infection in Madagascar bats reveals host-switching as the dominant macro-evolutionary mechanism. Scientific Reports. 2016;6.	0	Y	Joffrin et al. (2020) Bat coronavirus phylogeography in the Western Indian Ocean. Scientific Reports. 2020;10.
SMG17659	Organs	Molossidae	Otomops madagascariensis	M	Madagascar	Cave	8-Sep-12	0	N	NA	0	Y	Mélade et al. (2016) An eco-epidemiological study of Morbilli-related paramyxovirus infection in Madagascar bats reveals host-switching as the dominant macro-evolutionary mechanism. Scientific Reports. 2016;6.	0	Y	Joffrin et al. (2020) Bat coronavirus phylogeography in the Western Indian Ocean. Scientific Reports. 2020;10.
SMG17660	Organs	Molossidae	Otomops madagascariensis	M	Madagascar	Cave	8-Sep-12	0	N	NA	0	Y	Mélade et al. (2016) An eco-epidemiological study of Morbilli-related paramyxovirus infection in Madagascar bats reveals host-switching as the dominant macro-evolutionary mechanism. Scientific Reports. 2016;6.	0	Y	Joffrin et al. (2020) Bat coronavirus phylogeography in the Western Indian Ocean. Scientific Reports. 2020;10.
SMG17661	Organs	Molossidae	Otomops madagascariensis	M	Madagascar	Cave	8-Sep-12	0	N	NA	0	Y	Mélade et al. (2016) An eco-epidemiological study of Morbilli-related paramyxovirus infection in Madagascar bats reveals host-switching as the dominant macro-evolutionary mechanism. Scientific Reports. 2016;6.	0	Y	Joffrin et al. (2020) Bat coronavirus phylogeography in the Western Indian Ocean. Scientific Reports. 2020;10.
SMG17662	Organs	Molossidae	Otomops madagascariensis	M	Madagascar	Cave	8-Sep-12	0	N	NA	0	Y	Mélade et al. (2016) An eco-epidemiological study of Morbilli-related paramyxovirus infection in Madagascar bats reveals host-switching as the dominant macro-evolutionary mechanism. Scientific Reports. 2016;6.	0	Y	Joffrin et al. (2020) Bat coronavirus phylogeography in the Western Indian Ocean. Scientific Reports. 2020;10.
SMG17663	Organs	Molossidae	Otomops madagascariensis	M	Madagascar	Cave	8-Sep-12	0	N	NA	0	Y	Mélade et al. (2016) An eco-epidemiological study of Morbilli-related paramyxovirus infection in Madagascar bats reveals host-switching as the dominant macro-evolutionary mechanism. Scientific Reports. 2016;6.	0	Y	Joffrin et al. (2020) Bat coronavirus phylogeography in the Western Indian Ocean. Scientific Reports. 2020;10.
SMG17664	Organs	Molossidae	Otomops madagascariensis	M	Madagascar	Cave	8-Sep-12	0	N	NA	0	Y	Mélade et al. (2016) An eco-epidemiological study of Morbilli-related paramyxovirus infection in Madagascar bats reveals host-switching as the dominant macro-evolutionary mechanism. Scientific Reports. 2016;6.	0	Y	Joffrin et al. (2020) Bat coronavirus phylogeography in the Western Indian Ocean. Scientific Reports. 2020;10.
SMG17665	Organs	Molossidae	Otomops madagascariensis	M	Madagascar	Cave	8-Sep-12	0	N	NA	0	Y	Mélade et al. (2016) An eco-epidemiological study of Morbilli-related paramyxovirus infection in Madagascar bats reveals host-switching as the dominant macro-evolutionary mechanism. Scientific Reports. 2016;6.	0	Y	Joffrin et al. (2020) Bat coronavirus phylogeography in the Western Indian Ocean. Scientific Reports. 2020;10.
SMG17666	Organs	Molossidae	Otomops madagascariensis	M	Madagascar	Cave	8-Sep-12	0	N	NA	0	Y	Mélade et al. (2016) An eco-epidemiological study of Morbilli-related paramyxovirus infection in Madagascar bats reveals host-switching as the dominant macro-evolutionary mechanism. Scientific Reports. 2016;6.	0	Y	Joffrin et al. (2020) Bat coronavirus phylogeography in the Western Indian Ocean. Scientific Reports. 2020;10.
SMG17667	Organs	Molossidae	Otomops madagascariensis	M	Madagascar	Cave	8-Sep-12	0	N	NA	0	Y	Mélade et al. (2016) An eco-epidemiological study of Morbilli-related paramyxovirus infection in Madagascar bats reveals host-switching as the dominant macro-evolutionary mechanism. Scientific Reports. 2016;6.	0	Y	Joffrin et al. (2020) Bat coronavirus phylogeography in the Western Indian Ocean. Scientific Reports. 2020;10.
SMG17668	Organs	Molossidae	Otomops madagascariensis	M	Madagascar	Cave	8-Sep-12	0	N	NA	0	Y	Mélade et al. (2016) An eco-epidemiological study of Morbilli-related paramyxovirus infection in Madagascar bats reveals host-switching as the dominant macro-evolutionary mechanism. Scientific Reports. 2016;6.	0	Y	Joffrin et al. (2020) Bat coronavirus phylogeography in the Western Indian Ocean. Scientific Reports. 2020;10.
SMG17669	Organs	Molossidae	Otomops madagascariensis	M	Madagascar	Cave	8-Sep-12	0	N	NA	0	Y	Mélade et al. (2016) An eco-epidemiological study of Morbilli-related paramyxovirus infection in Madagascar bats reveals host-switching as the dominant macro-evolutionary mechanism. Scientific Reports. 2016;6.	0	Y	Joffrin et al. (2020) Bat coronavirus phylogeography in the Western Indian Ocean. Scientific Reports. 2020;10.
SMG17670	Organs	Molossidae	Otomops madagascariensis	M	Madagascar	Cave	8-Sep-12	0	N	NA	0	Y	Mélade et al. (2016) An eco-epidemiological study of Morbilli-related paramyxovirus infection in Madagascar bats reveals host-switching as the dominant macro-evolutionary mechanism. Scientific Reports. 2016;6.	0	Y	Joffrin et al. (2020) Bat coronavirus phylogeography in the Western Indian Ocean. Scientific Reports. 2020;10.
SMG17815	Organs	Hipposideridae	Macronycteris commersoni	M	Madagascar	Cave	15-Sep-12	0	N	NA	0	Y	Mélade et al. (2016) An eco-epidemiological study of Morbilli-related paramyxovirus infection in Madagascar bats reveals host-switching as the dominant macro-evolutionary mechanism. Scientific Reports. 2016;6.	0	Y	Joffrin et al. (2020) Bat coronavirus phylogeography in the Western Indian Ocean. Scientific Reports. 2020;10.
SMG17816	Organs	Hipposideridae	Macronycteris commersoni	M	Madagascar	Cave	15-Sep-12	0	N	NA	0	Y	Mélade et al. (2016) An eco-epidemiological study of Morbilli-related paramyxovirus infection in Madagascar bats reveals host-switching as the dominant macro-evolutionary mechanism. Scientific Reports. 2016;6.	0	Y	Joffrin et al. (2020) Bat coronavirus phylogeography in the Western Indian Ocean. Scientific Reports. 2020;10.
SMG17817	Organs	Hipposideridae	Macronycteris commersoni	M	Madagascar	Cave	15-Sep-12	0	N	NA	0	Y	Mélade et al. (2016) An eco-epidemiological study of Morbilli-related paramyxovirus infection in Madagascar bats reveals host-switching as the dominant macro-evolutionary mechanism. Scientific Reports. 2016;6.	0	Y	Joffrin et al. (2020) Bat coronavirus phylogeography in the Western Indian Ocean. Scientific Reports. 2020;10.
SMG17818	Organs	Hipposideridae	Macronycteris commersoni	M	Madagascar	Cave	15-Sep-12	0	N	NA	0	Y	Mélade et al. (2016) An eco-epidemiological study of Morbilli-related paramyxovirus infection in Madagascar bats reveals host-switching as the dominant macro-evolutionary mechanism. Scientific Reports. 2016;6.	0	Y	Joffrin et al. (2020) Bat coronavirus phylogeography in the Western Indian Ocean. Scientific Reports. 2020;10.
SMG17819	Organs	Hipposideridae	Macronycteris commersoni	M	Madagascar	Cave	15-Sep-12	0	N	NA	0	Y	Mélade et al. (2016) An eco-epidemiological study of Morbilli-related paramyxovirus infection in Madagascar bats reveals host-switching as the dominant macro-evolutionary mechanism. Scientific Reports. 2016;6.	0	Y	Joffrin et al. (2020) Bat coronavirus phylogeography in the Western Indian Ocean. Scientific Reports. 2020;10.
SMG17838	Organs	Miniopteridae	Miniopterus gleni	M	Madagascar	Cave	17-Sep-12	1	N	NA	0	Y	Mélade et al. (2016) An eco-epidemiological study of Morbilli-related paramyxovirus infection in Madagascar bats reveals host-switching as the dominant macro-evolutionary mechanism. Scientific Reports. 2016;6.	0	Y	Joffrin et al. (2020) Bat coronavirus phylogeography in the Western Indian Ocean. Scientific Reports. 2020;10.
SMG17839	Organs	Miniopteridae	Miniopterus gleni	M	Madagascar	Cave	17-Sep-12	1	N	NA	0	Y	Mélade et al. (2016) An eco-epidemiological study of Morbilli-related paramyxovirus infection in Madagascar bats reveals host-switching as the dominant macro-evolutionary mechanism. Scientific Reports. 2016;6.	0	Y	Joffrin et al. (2020) Bat coronavirus phylogeography in the Western Indian Ocean. Scientific Reports. 2020;10.
SMG17840	Organs	Miniopteridae	Miniopterus gleni	M	Madagascar	Cave	17-Sep-12	1	N	NA	1	Y	Mélade et al. (2016) An eco-epidemiological study of Morbilli-related paramyxovirus infection in Madagascar bats reveals host-switching as the dominant macro-evolutionary mechanism. Scientific Reports. 2016;6.	0	Y	Joffrin et al. (2020) Bat coronavirus phylogeography in the Western Indian Ocean. Scientific Reports. 2020;10.
SMG17842	Organs	Miniopteridae	Miniopterus gleni	M	Madagascar	Cave	17-Sep-12	1	N	NA	0	Y	Mélade et al. (2016) An eco-epidemiological study of Morbilli-related paramyxovirus infection in Madagascar bats reveals host-switching as the dominant macro-evolutionary mechanism. Scientific Reports. 2016;6.	0	Y	Joffrin et al. (2020) Bat coronavirus phylogeography in the Western Indian Ocean. Scientific Reports. 2020;10.
SMG17843	Organs	Miniopteridae	Miniopterus gleni	M	Madagascar	Cave	17-Sep-12	1	N	NA	0	Y	Mélade et al. (2016) An eco-epidemiological study of Morbilli-related paramyxovirus infection in Madagascar bats reveals host-switching as the dominant macro-evolutionary mechanism. Scientific Reports. 2016;6.	0	Y	Joffrin et al. (2020) Bat coronavirus phylogeography in the Western Indian Ocean. Scientific Reports. 2020;10.
SMG17844	Organs	Miniopteridae	Miniopterus gleni	M	Madagascar	Cave	17-Sep-12	1	N	NA	0	Y	Mélade et al. (2016) An eco-epidemiological study of Morbilli-related paramyxovirus infection in Madagascar bats reveals host-switching as the dominant macro-evolutionary mechanism. Scientific Reports. 2016;6.	0	Y	Joffrin et al. (2020) Bat coronavirus phylogeography in the Western Indian Ocean. Scientific Reports. 2020;10.
SMG17845	Organs	Miniopteridae	Miniopterus gleni	M	Madagascar	Cave	17-Sep-12	1	N	NA	0	Y	Mélade et al. (2016) An eco-epidemiological study of Morbilli-related paramyxovirus infection in Madagascar bats reveals host-switching as the dominant macro-evolutionary mechanism. Scientific Reports. 2016;6.	0	Y	Joffrin et al. (2020) Bat coronavirus phylogeography in the Western Indian Ocean. Scientific Reports. 2020;10.
SMG17846	Organs	Miniopteridae	Miniopterus gleni	M	Madagascar	Cave	17-Sep-12	1	N	NA	0	Y	Mélade et al. (2016) An eco-epidemiological study of Morbilli-related paramyxovirus infection in Madagascar bats reveals host-switching as the dominant macro-evolutionary mechanism. Scientific Reports. 2016;6.	0	Y	Joffrin et al. (2020) Bat coronavirus phylogeography in the Western Indian Ocean. Scientific Reports. 2020;10.
SMG17847	Organs	Miniopteridae	Miniopterus gleni	M	Madagascar	Cave	17-Sep-12	0	N	NA	0	Y	Mélade et al. (2016) An eco-epidemiological study of Morbilli-related paramyxovirus infection in Madagascar bats reveals host-switching as the dominant macro-evolutionary mechanism. Scientific Reports. 2016;6.	0	Y	Joffrin et al. (2020) Bat coronavirus phylogeography in the Western Indian Ocean. Scientific Reports. 2020;10.
SMG17866	Organs	Miniopteridae	Miniopterus manavi	M	Madagascar	Cave	20-Sep-12	1	N	NA	0	Y	Mélade et al. (2016) An eco-epidemiological study of Morbilli-related paramyxovirus infection in Madagascar bats reveals host-switching as the dominant macro-evolutionary mechanism. Scientific Reports. 2016;6.	0	Y	Joffrin et al. (2020) Bat coronavirus phylogeography in the Western Indian Ocean. Scientific Reports. 2020;10.
SMG17867	Organs	Miniopteridae	Miniopterus manavi	M	Madagascar	Cave	20-Sep-12	1	N	NA	0	Y	Mélade et al. (2016) An eco-epidemiological study of Morbilli-related paramyxovirus infection in Madagascar bats reveals host-switching as the dominant macro-evolutionary mechanism. Scientific Reports. 2016;6.	0	Y	Joffrin et al. (2020) Bat coronavirus phylogeography in the Western Indian Ocean. Scientific Reports. 2020;10.
SMG17868	Organs	Miniopteridae	Miniopterus manavi	M	Madagascar	Cave	20-Sep-12	0	N	NA	0	Y	Mélade et al. (2016) An eco-epidemiological study of Morbilli-related paramyxovirus infection in Madagascar bats reveals host-switching as the dominant macro-evolutionary mechanism. Scientific Reports. 2016;6.	0	Y	Joffrin et al. (2020) Bat coronavirus phylogeography in the Western Indian Ocean. Scientific Reports. 2020;10.
SMG17869	Organs	Miniopteridae	Miniopterus manavi	M	Madagascar	Cave	20-Sep-12	1	N	NA	0	Y	Mélade et al. (2016) An eco-epidemiological study of Morbilli-related paramyxovirus infection in Madagascar bats reveals host-switching as the dominant macro-evolutionary mechanism. Scientific Reports. 2016;6.	0	Y	Joffrin et al. (2020) Bat coronavirus phylogeography in the Western Indian Ocean. Scientific Reports. 2020;10.
SMG17870	Organs	Miniopteridae	Miniopterus manavi	M	Madagascar	Cave	20-Sep-12	1	N	NA	0	Y	Mélade et al. (2016) An eco-epidemiological study of Morbilli-related paramyxovirus infection in Madagascar bats reveals host-switching as the dominant macro-evolutionary mechanism. Scientific Reports. 2016;6.	0	Y	Joffrin et al. (2020) Bat coronavirus phylogeography in the Western Indian Ocean. Scientific Reports. 2020;10.
SMG17871	Organs	Miniopteridae	Miniopterus manavi	M	Madagascar	Cave	20-Sep-12	1	N	NA	0	Y	Mélade et al. (2016) An eco-epidemiological study of Morbilli-related paramyxovirus infection in Madagascar bats reveals host-switching as the dominant macro-evolutionary mechanism. Scientific Reports. 2016;6.	0	Y	Joffrin et al. (2020) Bat coronavirus phylogeography in the Western Indian Ocean. Scientific Reports. 2020;10.
SMG17872	Organs	Miniopteridae	Miniopterus manavi	M	Madagascar	Cave	20-Sep-12	1	N	NA	0	Y	Mélade et al. (2016) An eco-epidemiological study of Morbilli-related paramyxovirus infection in Madagascar bats reveals host-switching as the dominant macro-evolutionary mechanism. Scientific Reports. 2016;6.	0	Y	Joffrin et al. (2020) Bat coronavirus phylogeography in the Western Indian Ocean. Scientific Reports. 2020;10.
SMG17873	Organs	Miniopteridae	Miniopterus manavi	M	Madagascar	Cave	20-Sep-12	1	N	NA	0	Y	Mélade et al. (2016) An eco-epidemiological study of Morbilli-related paramyxovirus infection in Madagascar bats reveals host-switching as the dominant macro-evolutionary mechanism. Scientific Reports. 2016;6.	0	Y	Joffrin et al. (2020) Bat coronavirus phylogeography in the Western Indian Ocean. Scientific Reports. 2020;10.
SMG17874	Organs	Miniopteridae	Miniopterus manavi	M	Madagascar	Cave	20-Sep-12	1	N	NA	0	Y	Mélade et al. (2016) An eco-epidemiological study of Morbilli-related paramyxovirus infection in Madagascar bats reveals host-switching as the dominant macro-evolutionary mechanism. Scientific Reports. 2016;6.	0	Y	Joffrin et al. (2020) Bat coronavirus phylogeography in the Western Indian Ocean. Scientific Reports. 2020;10.
SMG17876	Organs	Miniopteridae	Miniopterus manavi	M	Madagascar	Cave	20-Sep-12	1	N	NA	0	Y	Mélade et al. (2016) An eco-epidemiological study of Morbilli-related paramyxovirus infection in Madagascar bats reveals host-switching as the dominant macro-evolutionary mechanism. Scientific Reports. 2016;6.	0	Y	Joffrin et al. (2020) Bat coronavirus phylogeography in the Western Indian Ocean. Scientific Reports. 2020;10.
SMG17877	Organs	Miniopteridae	Miniopterus manavi	M	Madagascar	Cave	20-Sep-12	1	N	NA	0	Y	Mélade et al. (2016) An eco-epidemiological study of Morbilli-related paramyxovirus infection in Madagascar bats reveals host-switching as the dominant macro-evolutionary mechanism. Scientific Reports. 2016;6.	0	Y	Joffrin et al. (2020) Bat coronavirus phylogeography in the Western Indian Ocean. Scientific Reports. 2020;10.
SMG17878	Organs	Miniopteridae	Miniopterus manavi	M	Madagascar	Cave	20-Sep-12	1	N	NA	0	Y	Mélade et al. (2016) An eco-epidemiological study of Morbilli-related paramyxovirus infection in Madagascar bats reveals host-switching as the dominant macro-evolutionary mechanism. Scientific Reports. 2016;6.	0	Y	Joffrin et al. (2020) Bat coronavirus phylogeography in the Western Indian Ocean. Scientific Reports. 2020;10.
SMG17880	Organs	Miniopteridae	Miniopterus manavi	M	Madagascar	Cave	20-Sep-12	1	N	NA	0	Y	Mélade et al. (2016) An eco-epidemiological study of Morbilli-related paramyxovirus infection in Madagascar bats reveals host-switching as the dominant macro-evolutionary mechanism. Scientific Reports. 2016;6.	0	Y	Joffrin et al. (2020) Bat coronavirus phylogeography in the Western Indian Ocean. Scientific Reports. 2020;10.
SMG17881	Organs	Miniopteridae	Miniopterus manavi	M	Madagascar	Cave	20-Sep-12	1	N	NA	0	Y	Mélade et al. (2016) An eco-epidemiological study of Morbilli-related paramyxovirus infection in Madagascar bats reveals host-switching as the dominant macro-evolutionary mechanism. Scientific Reports. 2016;6.	0	Y	Joffrin et al. (2020) Bat coronavirus phylogeography in the Western Indian Ocean. Scientific Reports. 2020;10.
SMG17882	Organs	Miniopteridae	Miniopterus manavi	M	Madagascar	Cave	20-Sep-12	0	N	NA	0	Y	Mélade et al. (2016) An eco-epidemiological study of Morbilli-related paramyxovirus infection in Madagascar bats reveals host-switching as the dominant macro-evolutionary mechanism. Scientific Reports. 2016;6.	0	Y	Joffrin et al. (2020) Bat coronavirus phylogeography in the Western Indian Ocean. Scientific Reports. 2020;10.
SMG17883	Organs	Miniopteridae	Miniopterus manavi	M	Madagascar	Cave	20-Sep-12	1	N	NA	0	Y	Mélade et al. (2016) An eco-epidemiological study of Morbilli-related paramyxovirus infection in Madagascar bats reveals host-switching as the dominant macro-evolutionary mechanism. Scientific Reports. 2016;6.	0	Y	Joffrin et al. (2020) Bat coronavirus phylogeography in the Western Indian Ocean. Scientific Reports. 2020;10.
SMG17884	Organs	Miniopteridae	Miniopterus manavi	M	Madagascar	Cave	20-Sep-12	1	N	NA	0	Y	Mélade et al. (2016) An eco-epidemiological study of Morbilli-related paramyxovirus infection in Madagascar bats reveals host-switching as the dominant macro-evolutionary mechanism. Scientific Reports. 2016;6.	0	Y	Joffrin et al. (2020) Bat coronavirus phylogeography in the Western Indian Ocean. Scientific Reports. 2020;10.
SMG17887	Organs	Miniopteridae	Miniopterus manavi	M	Madagascar	Cave	20-Sep-12	1	N	NA	0	Y	Mélade et al. (2016) An eco-epidemiological study of Morbilli-related paramyxovirus infection in Madagascar bats reveals host-switching as the dominant macro-evolutionary mechanism. Scientific Reports. 2016;6.	0	Y	Joffrin et al. (2020) Bat coronavirus phylogeography in the Western Indian Ocean. Scientific Reports. 2020;10.
SMG18164	Organs	Molossidae	Chaerephon atsinanana	M	Madagascar	Building	10-Mar-13	0	N	NA	0	Y	Mélade et al. (2016) An eco-epidemiological study of Morbilli-related paramyxovirus infection in Madagascar bats reveals host-switching as the dominant macro-evolutionary mechanism. Scientific Reports. 2016;6.	0	Y	Joffrin et al. (2020) Bat coronavirus phylogeography in the Western Indian Ocean. Scientific Reports. 2020;10.
SMG18165	Organs	Molossidae	Chaerephon atsinanana	M	Madagascar	Building	10-Mar-13	0	N	NA	0	Y	Mélade et al. (2016) An eco-epidemiological study of Morbilli-related paramyxovirus infection in Madagascar bats reveals host-switching as the dominant macro-evolutionary mechanism. Scientific Reports. 2016;6.	0	Y	Joffrin et al. (2020) Bat coronavirus phylogeography in the Western Indian Ocean. Scientific Reports. 2020;10.
SMG18166	Organs	Molossidae	Chaerephon atsinanana	M	Madagascar	Building	10-Mar-13	0	N	NA	0	Y	Mélade et al. (2016) An eco-epidemiological study of Morbilli-related paramyxovirus infection in Madagascar bats reveals host-switching as the dominant macro-evolutionary mechanism. Scientific Reports. 2016;6.	0	Y	Joffrin et al. (2020) Bat coronavirus phylogeography in the Western Indian Ocean. Scientific Reports. 2020;10.
SMG18168	Organs	Molossidae	Chaerephon atsinanana	M	Madagascar	Building	10-Mar-13	0	N	NA	0	Y	Mélade et al. (2016) An eco-epidemiological study of Morbilli-related paramyxovirus infection in Madagascar bats reveals host-switching as the dominant macro-evolutionary mechanism. Scientific Reports. 2016;6.	0	Y	Joffrin et al. (2020) Bat coronavirus phylogeography in the Western Indian Ocean. Scientific Reports. 2020;10.
SMG18170	Organs	Molossidae	Chaerephon atsinanana	M	Madagascar	Building	10-Mar-13	0	N	NA	0	Y	Mélade et al. (2016) An eco-epidemiological study of Morbilli-related paramyxovirus infection in Madagascar bats reveals host-switching as the dominant macro-evolutionary mechanism. Scientific Reports. 2016;6.	0	Y	Joffrin et al. (2020) Bat coronavirus phylogeography in the Western Indian Ocean. Scientific Reports. 2020;10.
SMG18171	Organs	Molossidae	Chaerephon atsinanana	M	Madagascar	Building	10-Mar-13	0	N	NA	0	Y	Mélade et al. (2016) An eco-epidemiological study of Morbilli-related paramyxovirus infection in Madagascar bats reveals host-switching as the dominant macro-evolutionary mechanism. Scientific Reports. 2016;6.	0	Y	Joffrin et al. (2020) Bat coronavirus phylogeography in the Western Indian Ocean. Scientific Reports. 2020;10.
SMG18172	Organs	Molossidae	Chaerephon atsinanana	M	Madagascar	Building	10-Mar-13	0	N	NA	0	Y	Mélade et al. (2016) An eco-epidemiological study of Morbilli-related paramyxovirus infection in Madagascar bats reveals host-switching as the dominant macro-evolutionary mechanism. Scientific Reports. 2016;6.	0	Y	Joffrin et al. (2020) Bat coronavirus phylogeography in the Western Indian Ocean. Scientific Reports. 2020;10.
SMG18174	Organs	Molossidae	Chaerephon atsinanana	M	Madagascar	Building	10-Mar-13	0	N	NA	0	Y	Mélade et al. (2016) An eco-epidemiological study of Morbilli-related paramyxovirus infection in Madagascar bats reveals host-switching as the dominant macro-evolutionary mechanism. Scientific Reports. 2016;6.	0	Y	Joffrin et al. (2020) Bat coronavirus phylogeography in the Western Indian Ocean. Scientific Reports. 2020;10.
SMG18175	Organs	Molossidae	Chaerephon atsinanana	M	Madagascar	Building	10-Mar-13	0	N	NA	0	Y	Mélade et al. (2016) An eco-epidemiological study of Morbilli-related paramyxovirus infection in Madagascar bats reveals host-switching as the dominant macro-evolutionary mechanism. Scientific Reports. 2016;6.	0	Y	Joffrin et al. (2020) Bat coronavirus phylogeography in the Western Indian Ocean. Scientific Reports. 2020;10.
SMG18176	Organs	Molossidae	Chaerephon atsinanana	M	Madagascar	Building	10-Mar-13	0	N	NA	0	Y	Mélade et al. (2016) An eco-epidemiological study of Morbilli-related paramyxovirus infection in Madagascar bats reveals host-switching as the dominant macro-evolutionary mechanism. Scientific Reports. 2016;6.	0	Y	Joffrin et al. (2020) Bat coronavirus phylogeography in the Western Indian Ocean. Scientific Reports. 2020;10.
SMG18178	Organs	Molossidae	Chaerephon atsinanana	M	Madagascar	Building	10-Mar-13	0	N	NA	0	Y	Mélade et al. (2016) An eco-epidemiological study of Morbilli-related paramyxovirus infection in Madagascar bats reveals host-switching as the dominant macro-evolutionary mechanism. Scientific Reports. 2016;6.	0	Y	Joffrin et al. (2020) Bat coronavirus phylogeography in the Western Indian Ocean. Scientific Reports. 2020;10.
SMG18179	Organs	Molossidae	Chaerephon atsinanana	M	Madagascar	Building	10-Mar-13	0	N	NA	0	Y	Mélade et al. (2016) An eco-epidemiological study of Morbilli-related paramyxovirus infection in Madagascar bats reveals host-switching as the dominant macro-evolutionary mechanism. Scientific Reports. 2016;6.	0	Y	Joffrin et al. (2020) Bat coronavirus phylogeography in the Western Indian Ocean. Scientific Reports. 2020;10.
SMG18180	Organs	Molossidae	Chaerephon atsinanana	M	Madagascar	Building	10-Mar-13	0	N	NA	0	Y	Mélade et al. (2016) An eco-epidemiological study of Morbilli-related paramyxovirus infection in Madagascar bats reveals host-switching as the dominant macro-evolutionary mechanism. Scientific Reports. 2016;6.	0	Y	Joffrin et al. (2020) Bat coronavirus phylogeography in the Western Indian Ocean. Scientific Reports. 2020;10.
SMG18181	Organs	Molossidae	Chaerephon atsinanana	M	Madagascar	Building	10-Mar-13	0	N	NA	0	Y	Mélade et al. (2016) An eco-epidemiological study of Morbilli-related paramyxovirus infection in Madagascar bats reveals host-switching as the dominant macro-evolutionary mechanism. Scientific Reports. 2016;6.	0	Y	Joffrin et al. (2020) Bat coronavirus phylogeography in the Western Indian Ocean. Scientific Reports. 2020;10.
SMG18183	Organs	Molossidae	Chaerephon atsinanana	M	Madagascar	Building	10-Mar-13	0	N	NA	0	Y	Mélade et al. (2016) An eco-epidemiological study of Morbilli-related paramyxovirus infection in Madagascar bats reveals host-switching as the dominant macro-evolutionary mechanism. Scientific Reports. 2016;6.	0	Y	Joffrin et al. (2020) Bat coronavirus phylogeography in the Western Indian Ocean. Scientific Reports. 2020;10.
SMG18184	Organs	Molossidae	Chaerephon atsinanana	M	Madagascar	Building	10-Mar-13	0	N	NA	0	Y	Mélade et al. (2016) An eco-epidemiological study of Morbilli-related paramyxovirus infection in Madagascar bats reveals host-switching as the dominant macro-evolutionary mechanism. Scientific Reports. 2016;6.	0	Y	Joffrin et al. (2020) Bat coronavirus phylogeography in the Western Indian Ocean. Scientific Reports. 2020;10.
SMG18185	Organs	Molossidae	Chaerephon atsinanana	M	Madagascar	Building	10-Mar-13	0	N	NA	0	Y	Mélade et al. (2016) An eco-epidemiological study of Morbilli-related paramyxovirus infection in Madagascar bats reveals host-switching as the dominant macro-evolutionary mechanism. Scientific Reports. 2016;6.	0	Y	Joffrin et al. (2020) Bat coronavirus phylogeography in the Western Indian Ocean. Scientific Reports. 2020;10.
SMG18186	Organs	Molossidae	Chaerephon atsinanana	M	Madagascar	Building	10-Mar-13	0	N	NA	0	Y	Mélade et al. (2016) An eco-epidemiological study of Morbilli-related paramyxovirus infection in Madagascar bats reveals host-switching as the dominant macro-evolutionary mechanism. Scientific Reports. 2016;6.	0	Y	Joffrin et al. (2020) Bat coronavirus phylogeography in the Western Indian Ocean. Scientific Reports. 2020;10.
SMG18187	Organs	Molossidae	Chaerephon atsinanana	M	Madagascar	Building	10-Mar-13	0	N	NA	0	Y	Mélade et al. (2016) An eco-epidemiological study of Morbilli-related paramyxovirus infection in Madagascar bats reveals host-switching as the dominant macro-evolutionary mechanism. Scientific Reports. 2016;6.	0	Y	Joffrin et al. (2020) Bat coronavirus phylogeography in the Western Indian Ocean. Scientific Reports. 2020;10.
SMG18188	Organs	Molossidae	Chaerephon atsinanana	M	Madagascar	Building	10-Mar-13	0	N	NA	0	Y	Mélade et al. (2016) An eco-epidemiological study of Morbilli-related paramyxovirus infection in Madagascar bats reveals host-switching as the dominant macro-evolutionary mechanism. Scientific Reports. 2016;6.	0	Y	Joffrin et al. (2020) Bat coronavirus phylogeography in the Western Indian Ocean. Scientific Reports. 2020;10.
SMG18189	Organs	Molossidae	Chaerephon atsinanana	M	Madagascar	Building	10-Mar-13	0	N	NA	0	Y	Mélade et al. (2016) An eco-epidemiological study of Morbilli-related paramyxovirus infection in Madagascar bats reveals host-switching as the dominant macro-evolutionary mechanism. Scientific Reports. 2016;6.	0	Y	Joffrin et al. (2020) Bat coronavirus phylogeography in the Western Indian Ocean. Scientific Reports. 2020;10.
SMG18190	Organs	Molossidae	Chaerephon atsinanana	M	Madagascar	Building	10-Mar-13	0	N	NA	0	Y	Mélade et al. (2016) An eco-epidemiological study of Morbilli-related paramyxovirus infection in Madagascar bats reveals host-switching as the dominant macro-evolutionary mechanism. Scientific Reports. 2016;6.	0	Y	Joffrin et al. (2020) Bat coronavirus phylogeography in the Western Indian Ocean. Scientific Reports. 2020;10.
SMG18191	Organs	Molossidae	Chaerephon atsinanana	M	Madagascar	Building	10-Mar-13	0	N	NA	0	Y	Mélade et al. (2016) An eco-epidemiological study of Morbilli-related paramyxovirus infection in Madagascar bats reveals host-switching as the dominant macro-evolutionary mechanism. Scientific Reports. 2016;6.	0	Y	Joffrin et al. (2020) Bat coronavirus phylogeography in the Western Indian Ocean. Scientific Reports. 2020;10.
SMG18192	Organs	Molossidae	Chaerephon atsinanana	M	Madagascar	Building	10-Mar-13	0	N	NA	0	Y	Mélade et al. (2016) An eco-epidemiological study of Morbilli-related paramyxovirus infection in Madagascar bats reveals host-switching as the dominant macro-evolutionary mechanism. Scientific Reports. 2016;6.	0	Y	Joffrin et al. (2020) Bat coronavirus phylogeography in the Western Indian Ocean. Scientific Reports. 2020;10.
SMG18193	Organs	Molossidae	Chaerephon atsinanana	M	Madagascar	Building	10-Mar-13	0	N	NA	0	Y	Mélade et al. (2016) An eco-epidemiological study of Morbilli-related paramyxovirus infection in Madagascar bats reveals host-switching as the dominant macro-evolutionary mechanism. Scientific Reports. 2016;6.	0	Y	Joffrin et al. (2020) Bat coronavirus phylogeography in the Western Indian Ocean. Scientific Reports. 2020;10.
SMG18195	Organs	Molossidae	Chaerephon atsinanana	M	Madagascar	Building	10-Mar-13	0	N	NA	0	Y	Mélade et al. (2016) An eco-epidemiological study of Morbilli-related paramyxovirus infection in Madagascar bats reveals host-switching as the dominant macro-evolutionary mechanism. Scientific Reports. 2016;6.	0	Y	Joffrin et al. (2020) Bat coronavirus phylogeography in the Western Indian Ocean. Scientific Reports. 2020;10.
SMG18196	Organs	Molossidae	Chaerephon atsinanana	M	Madagascar	Building	10-Mar-13	0	N	NA	0	Y	Mélade et al. (2016) An eco-epidemiological study of Morbilli-related paramyxovirus infection in Madagascar bats reveals host-switching as the dominant macro-evolutionary mechanism. Scientific Reports. 2016;6.	0	Y	Joffrin et al. (2020) Bat coronavirus phylogeography in the Western Indian Ocean. Scientific Reports. 2020;10.
SMG18197	Organs	Molossidae	Chaerephon atsinanana	M	Madagascar	Building	10-Mar-13	0	N	NA	0	Y	Mélade et al. (2016) An eco-epidemiological study of Morbilli-related paramyxovirus infection in Madagascar bats reveals host-switching as the dominant macro-evolutionary mechanism. Scientific Reports. 2016;6.	0	Y	Joffrin et al. (2020) Bat coronavirus phylogeography in the Western Indian Ocean. Scientific Reports. 2020;10.
SMG18198	Organs	Molossidae	Chaerephon atsinanana	M	Madagascar	Building	10-Mar-13	0	N	NA	0	Y	Mélade et al. (2016) An eco-epidemiological study of Morbilli-related paramyxovirus infection in Madagascar bats reveals host-switching as the dominant macro-evolutionary mechanism. Scientific Reports. 2016;6.	0	Y	Joffrin et al. (2020) Bat coronavirus phylogeography in the Western Indian Ocean. Scientific Reports. 2020;10.
SMG18216	Organs	Molossidae	Mormopterus jugularis	M	Madagascar	Building	17-Mar-13	0	N	NA	0	Y	Mélade et al. (2016) An eco-epidemiological study of Morbilli-related paramyxovirus infection in Madagascar bats reveals host-switching as the dominant macro-evolutionary mechanism. Scientific Reports. 2016;6.	1	Y	Joffrin et al. (2020) Bat coronavirus phylogeography in the Western Indian Ocean. Scientific Reports. 2020;10.
SMG18217	Organs	Molossidae	Mormopterus jugularis	M	Madagascar	Building	17-Mar-13	0	N	NA	0	Y	Mélade et al. (2016) An eco-epidemiological study of Morbilli-related paramyxovirus infection in Madagascar bats reveals host-switching as the dominant macro-evolutionary mechanism. Scientific Reports. 2016;6.	0	Y	Joffrin et al. (2020) Bat coronavirus phylogeography in the Western Indian Ocean. Scientific Reports. 2020;10.
SMG18218	Organs	Molossidae	Mormopterus jugularis	M	Madagascar	Building	17-Mar-13	0	N	NA	0	Y	Mélade et al. (2016) An eco-epidemiological study of Morbilli-related paramyxovirus infection in Madagascar bats reveals host-switching as the dominant macro-evolutionary mechanism. Scientific Reports. 2016;6.	1	Y	Joffrin et al. (2020) Bat coronavirus phylogeography in the Western Indian Ocean. Scientific Reports. 2020;10.
SMG18219	Organs	Molossidae	Mormopterus jugularis	M	Madagascar	Building	17-Mar-13	0	N	NA	0	Y	Mélade et al. (2016) An eco-epidemiological study of Morbilli-related paramyxovirus infection in Madagascar bats reveals host-switching as the dominant macro-evolutionary mechanism. Scientific Reports. 2016;6.	0	Y	Joffrin et al. (2020) Bat coronavirus phylogeography in the Western Indian Ocean. Scientific Reports. 2020;10.
SMG18220	Organs	Molossidae	Mormopterus jugularis	M	Madagascar	Building	17-Mar-13	0	N	NA	0	Y	Mélade et al. (2016) An eco-epidemiological study of Morbilli-related paramyxovirus infection in Madagascar bats reveals host-switching as the dominant macro-evolutionary mechanism. Scientific Reports. 2016;6.	0	Y	Joffrin et al. (2020) Bat coronavirus phylogeography in the Western Indian Ocean. Scientific Reports. 2020;10.
SMG18221	Organs	Molossidae	Mormopterus jugularis	M	Madagascar	Building	17-Mar-13	0	N	NA	0	Y	Mélade et al. (2016) An eco-epidemiological study of Morbilli-related paramyxovirus infection in Madagascar bats reveals host-switching as the dominant macro-evolutionary mechanism. Scientific Reports. 2016;6.	0	Y	Joffrin et al. (2020) Bat coronavirus phylogeography in the Western Indian Ocean. Scientific Reports. 2020;10.
SMG18223	Organs	Molossidae	Mormopterus jugularis	M	Madagascar	Building	17-Mar-13	0	N	NA	0	Y	Mélade et al. (2016) An eco-epidemiological study of Morbilli-related paramyxovirus infection in Madagascar bats reveals host-switching as the dominant macro-evolutionary mechanism. Scientific Reports. 2016;6.	1	Y	Joffrin et al. (2020) Bat coronavirus phylogeography in the Western Indian Ocean. Scientific Reports. 2020;10.
SMG18224	Organs	Molossidae	Mormopterus jugularis	M	Madagascar	Building	17-Mar-13	0	N	NA	0	Y	Mélade et al. (2016) An eco-epidemiological study of Morbilli-related paramyxovirus infection in Madagascar bats reveals host-switching as the dominant macro-evolutionary mechanism. Scientific Reports. 2016;6.	0	Y	Joffrin et al. (2020) Bat coronavirus phylogeography in the Western Indian Ocean. Scientific Reports. 2020;10.
SMG18225	Organs	Molossidae	Mormopterus jugularis	M	Madagascar	Building	17-Mar-13	0	N	NA	0	Y	Mélade et al. (2016) An eco-epidemiological study of Morbilli-related paramyxovirus infection in Madagascar bats reveals host-switching as the dominant macro-evolutionary mechanism. Scientific Reports. 2016;6.	1	Y	Joffrin et al. (2020) Bat coronavirus phylogeography in the Western Indian Ocean. Scientific Reports. 2020;10.
SMG18226	Organs	Molossidae	Mormopterus jugularis	M	Madagascar	Building	17-Mar-13	0	N	NA	0	Y	Mélade et al. (2016) An eco-epidemiological study of Morbilli-related paramyxovirus infection in Madagascar bats reveals host-switching as the dominant macro-evolutionary mechanism. Scientific Reports. 2016;6.	0	Y	Joffrin et al. (2020) Bat coronavirus phylogeography in the Western Indian Ocean. Scientific Reports. 2020;10.
SMG18228	Organs	Molossidae	Mormopterus jugularis	M	Madagascar	Building	17-Mar-13	0	N	NA	0	Y	Mélade et al. (2016) An eco-epidemiological study of Morbilli-related paramyxovirus infection in Madagascar bats reveals host-switching as the dominant macro-evolutionary mechanism. Scientific Reports. 2016;6.	0	Y	Joffrin et al. (2020) Bat coronavirus phylogeography in the Western Indian Ocean. Scientific Reports. 2020;10.
SMG18230	Organs	Molossidae	Mormopterus jugularis	M	Madagascar	Building	17-Mar-13	0	N	NA	0	Y	Mélade et al. (2016) An eco-epidemiological study of Morbilli-related paramyxovirus infection in Madagascar bats reveals host-switching as the dominant macro-evolutionary mechanism. Scientific Reports. 2016;6.	0	Y	Joffrin et al. (2020) Bat coronavirus phylogeography in the Western Indian Ocean. Scientific Reports. 2020;10.
SMG18231	Organs	Molossidae	Mormopterus jugularis	M	Madagascar	Building	17-Mar-13	0	N	NA	0	Y	Mélade et al. (2016) An eco-epidemiological study of Morbilli-related paramyxovirus infection in Madagascar bats reveals host-switching as the dominant macro-evolutionary mechanism. Scientific Reports. 2016;6.	1	Y	Joffrin et al. (2020) Bat coronavirus phylogeography in the Western Indian Ocean. Scientific Reports. 2020;10.
SMG18233	Organs	Molossidae	Mormopterus jugularis	M	Madagascar	Building	17-Mar-13	0	N	NA	0	Y	Mélade et al. (2016) An eco-epidemiological study of Morbilli-related paramyxovirus infection in Madagascar bats reveals host-switching as the dominant macro-evolutionary mechanism. Scientific Reports. 2016;6.	1	Y	Joffrin et al. (2020) Bat coronavirus phylogeography in the Western Indian Ocean. Scientific Reports. 2020;10.
SMG18234	Organs	Molossidae	Mormopterus jugularis	M	Madagascar	Building	17-Mar-13	0	N	NA	0	Y	Mélade et al. (2016) An eco-epidemiological study of Morbilli-related paramyxovirus infection in Madagascar bats reveals host-switching as the dominant macro-evolutionary mechanism. Scientific Reports. 2016;6.	0	Y	Joffrin et al. (2020) Bat coronavirus phylogeography in the Western Indian Ocean. Scientific Reports. 2020;10.
SMG18235	Organs	Molossidae	Mormopterus jugularis	M	Madagascar	Building	17-Mar-13	0	N	NA	0	Y	Mélade et al. (2016) An eco-epidemiological study of Morbilli-related paramyxovirus infection in Madagascar bats reveals host-switching as the dominant macro-evolutionary mechanism. Scientific Reports. 2016;6.	0	Y	Joffrin et al. (2020) Bat coronavirus phylogeography in the Western Indian Ocean. Scientific Reports. 2020;10.
SMG18236	Organs	Molossidae	Mormopterus jugularis	M	Madagascar	Building	17-Mar-13	0	N	NA	0	Y	Mélade et al. (2016) An eco-epidemiological study of Morbilli-related paramyxovirus infection in Madagascar bats reveals host-switching as the dominant macro-evolutionary mechanism. Scientific Reports. 2016;6.	1	Y	Joffrin et al. (2020) Bat coronavirus phylogeography in the Western Indian Ocean. Scientific Reports. 2020;10.
SMG18237	Organs	Molossidae	Mormopterus jugularis	M	Madagascar	Building	17-Mar-13	0	N	NA	0	Y	Mélade et al. (2016) An eco-epidemiological study of Morbilli-related paramyxovirus infection in Madagascar bats reveals host-switching as the dominant macro-evolutionary mechanism. Scientific Reports. 2016;6.	0	Y	Joffrin et al. (2020) Bat coronavirus phylogeography in the Western Indian Ocean. Scientific Reports. 2020;10.
SMG18238	Organs	Molossidae	Mormopterus jugularis	M	Madagascar	Building	17-Mar-13	0	N	NA	0	Y	Mélade et al. (2016) An eco-epidemiological study of Morbilli-related paramyxovirus infection in Madagascar bats reveals host-switching as the dominant macro-evolutionary mechanism. Scientific Reports. 2016;6.	1	Y	Joffrin et al. (2020) Bat coronavirus phylogeography in the Western Indian Ocean. Scientific Reports. 2020;10.
SMG18239	Organs	Molossidae	Mormopterus jugularis	M	Madagascar	Building	17-Mar-13	0	N	NA	0	Y	Mélade et al. (2016) An eco-epidemiological study of Morbilli-related paramyxovirus infection in Madagascar bats reveals host-switching as the dominant macro-evolutionary mechanism. Scientific Reports. 2016;6.	0	Y	Joffrin et al. (2020) Bat coronavirus phylogeography in the Western Indian Ocean. Scientific Reports. 2020;10.
SMG18240	Organs	Molossidae	Mormopterus jugularis	M	Madagascar	Building	17-Mar-13	0	N	NA	0	Y	Mélade et al. (2016) An eco-epidemiological study of Morbilli-related paramyxovirus infection in Madagascar bats reveals host-switching as the dominant macro-evolutionary mechanism. Scientific Reports. 2016;6.	1	Y	Joffrin et al. (2020) Bat coronavirus phylogeography in the Western Indian Ocean. Scientific Reports. 2020;10.
SMG18667	Swab	Vespertilionidae	Myotis goudoti	F	Madagascar	Cave	1-Oct-14	0	Y	Lebarbenchon et al. (2017) Astroviruses in bats, Madagascar. Emerging Microbes & Infections. 2017;6: 1–3.	0	N	NA	0	Y	Joffrin et al. (2020) Bat coronavirus phylogeography in the Western Indian Ocean. Scientific Reports. 2020;10.
SMG18668	Swab	Vespertilionidae	Myotis goudoti	F	Madagascar	Cave	1-Oct-14	0	Y	Lebarbenchon et al. (2017) Astroviruses in bats, Madagascar. Emerging Microbes & Infections. 2017;6: 1–3.	0	N	NA	0	Y	Joffrin et al. (2020) Bat coronavirus phylogeography in the Western Indian Ocean. Scientific Reports. 2020;10.
SMG18669	Swab	Vespertilionidae	Myotis goudoti	F	Madagascar	Cave	1-Oct-14	0	Y	Lebarbenchon et al. (2017) Astroviruses in bats, Madagascar. Emerging Microbes & Infections. 2017;6: 1–3.	0	N	NA	0	Y	Joffrin et al. (2020) Bat coronavirus phylogeography in the Western Indian Ocean. Scientific Reports. 2020;10.
SMG18670	Swab	Vespertilionidae	Myotis goudoti	F	Madagascar	Cave	1-Oct-14	1	Y	Lebarbenchon et al. (2017) Astroviruses in bats, Madagascar. Emerging Microbes & Infections. 2017;6: 1–3.	0	N	NA	0	Y	Joffrin et al. (2020) Bat coronavirus phylogeography in the Western Indian Ocean. Scientific Reports. 2020;10.
SMG18671	Swab	Vespertilionidae	Myotis goudoti	F	Madagascar	Cave	1-Oct-14	0	Y	Lebarbenchon et al. (2017) Astroviruses in bats, Madagascar. Emerging Microbes & Infections. 2017;6: 1–3.	0	N	NA	0	Y	Joffrin et al. (2020) Bat coronavirus phylogeography in the Western Indian Ocean. Scientific Reports. 2020;10.
SMG18672	Swab	Vespertilionidae	Myotis goudoti	F	Madagascar	Cave	1-Oct-14	0	Y	Lebarbenchon et al. (2017) Astroviruses in bats, Madagascar. Emerging Microbes & Infections. 2017;6: 1–3.	0	N	NA	0	Y	Joffrin et al. (2020) Bat coronavirus phylogeography in the Western Indian Ocean. Scientific Reports. 2020;10.
SMG18673	Swab	Vespertilionidae	Myotis goudoti	F	Madagascar	Cave	1-Oct-14	0	Y	Lebarbenchon et al. (2017) Astroviruses in bats, Madagascar. Emerging Microbes & Infections. 2017;6: 1–3.	0	N	NA	0	Y	Joffrin et al. (2020) Bat coronavirus phylogeography in the Western Indian Ocean. Scientific Reports. 2020;10.
SMG18674	Swab	Vespertilionidae	Myotis goudoti	F	Madagascar	Cave	1-Oct-14	0	Y	Lebarbenchon et al. (2017) Astroviruses in bats, Madagascar. Emerging Microbes & Infections. 2017;6: 1–3.	0	N	NA	0	Y	Joffrin et al. (2020) Bat coronavirus phylogeography in the Western Indian Ocean. Scientific Reports. 2020;10.
SMG18675	Swab	Vespertilionidae	Myotis goudoti	F	Madagascar	Cave	1-Oct-14	0	Y	Lebarbenchon et al. (2017) Astroviruses in bats, Madagascar. Emerging Microbes & Infections. 2017;6: 1–3.	0	N	NA	0	Y	Joffrin et al. (2020) Bat coronavirus phylogeography in the Western Indian Ocean. Scientific Reports. 2020;10.
SMG18676	Swab	Vespertilionidae	Myotis goudoti	F	Madagascar	Cave	1-Oct-14	0	Y	Lebarbenchon et al. (2017) Astroviruses in bats, Madagascar. Emerging Microbes & Infections. 2017;6: 1–3.	0	N	NA	0	Y	Joffrin et al. (2020) Bat coronavirus phylogeography in the Western Indian Ocean. Scientific Reports. 2020;10.
SMG18698	Swab	Molossidae	Mormopterus jugularis	F	Madagascar	Cave	1-Oct-14	0	Y	Lebarbenchon et al. (2017) Astroviruses in bats, Madagascar. Emerging Microbes & Infections. 2017;6: 1–3.	0	N	NA	0	Y	Joffrin et al. (2020) Bat coronavirus phylogeography in the Western Indian Ocean. Scientific Reports. 2020;10.
SMG18699	Swab	Molossidae	Mormopterus jugularis	F	Madagascar	Cave	1-Oct-14	0	Y	Lebarbenchon et al. (2017) Astroviruses in bats, Madagascar. Emerging Microbes & Infections. 2017;6: 1–3.	0	N	NA	0	Y	Joffrin et al. (2020) Bat coronavirus phylogeography in the Western Indian Ocean. Scientific Reports. 2020;10.
SMG18700	Swab	Molossidae	Mormopterus jugularis	F	Madagascar	Cave	1-Oct-14	0	Y	Lebarbenchon et al. (2017) Astroviruses in bats, Madagascar. Emerging Microbes & Infections. 2017;6: 1–3.	0	N	NA	0	Y	Joffrin et al. (2020) Bat coronavirus phylogeography in the Western Indian Ocean. Scientific Reports. 2020;10.
SMG18701	Swab	Molossidae	Mormopterus jugularis	F	Madagascar	Cave	1-Oct-14	0	Y	Lebarbenchon et al. (2017) Astroviruses in bats, Madagascar. Emerging Microbes & Infections. 2017;6: 1–3.	0	N	NA	0	Y	Joffrin et al. (2020) Bat coronavirus phylogeography in the Western Indian Ocean. Scientific Reports. 2020;10.
SMG18702	Swab	Molossidae	Mormopterus jugularis	F	Madagascar	Cave	1-Oct-14	0	Y	Lebarbenchon et al. (2017) Astroviruses in bats, Madagascar. Emerging Microbes & Infections. 2017;6: 1–3.	0	N	NA	0	Y	Joffrin et al. (2020) Bat coronavirus phylogeography in the Western Indian Ocean. Scientific Reports. 2020;10.
SMG18703	Swab	Molossidae	Mormopterus jugularis	F	Madagascar	Cave	1-Oct-14	0	Y	Lebarbenchon et al. (2017) Astroviruses in bats, Madagascar. Emerging Microbes & Infections. 2017;6: 1–3.	0	N	NA	0	Y	Joffrin et al. (2020) Bat coronavirus phylogeography in the Western Indian Ocean. Scientific Reports. 2020;10.
SMG18704	Swab	Molossidae	Mormopterus jugularis	F	Madagascar	Cave	1-Oct-14	0	Y	Lebarbenchon et al. (2017) Astroviruses in bats, Madagascar. Emerging Microbes & Infections. 2017;6: 1–3.	0	N	NA	0	Y	Joffrin et al. (2020) Bat coronavirus phylogeography in the Western Indian Ocean. Scientific Reports. 2020;10.
SMG18705	Swab	Molossidae	Mormopterus jugularis	F	Madagascar	Cave	1-Oct-14	0	Y	Lebarbenchon et al. (2017) Astroviruses in bats, Madagascar. Emerging Microbes & Infections. 2017;6: 1–3.	0	N	NA	0	Y	Joffrin et al. (2020) Bat coronavirus phylogeography in the Western Indian Ocean. Scientific Reports. 2020;10.
SMG18706	Swab	Molossidae	Mormopterus jugularis	F	Madagascar	Cave	1-Oct-14	0	Y	Lebarbenchon et al. (2017) Astroviruses in bats, Madagascar. Emerging Microbes & Infections. 2017;6: 1–3.	0	N	NA	0	Y	Joffrin et al. (2020) Bat coronavirus phylogeography in the Western Indian Ocean. Scientific Reports. 2020;10.
SMG18707	Swab	Molossidae	Mormopterus jugularis	F	Madagascar	Cave	1-Oct-14	0	Y	Lebarbenchon et al. (2017) Astroviruses in bats, Madagascar. Emerging Microbes & Infections. 2017;6: 1–3.	0	N	NA	0	Y	Joffrin et al. (2020) Bat coronavirus phylogeography in the Western Indian Ocean. Scientific Reports. 2020;10.
SMG18708	Swab	Molossidae	Mormopterus jugularis	F	Madagascar	Cave	1-Oct-14	0	Y	Lebarbenchon et al. (2017) Astroviruses in bats, Madagascar. Emerging Microbes & Infections. 2017;6: 1–3.	0	N	NA	0	Y	Joffrin et al. (2020) Bat coronavirus phylogeography in the Western Indian Ocean. Scientific Reports. 2020;10.
SMG18709	Swab	Molossidae	Mormopterus jugularis	F	Madagascar	Cave	1-Oct-14	0	Y	Lebarbenchon et al. (2017) Astroviruses in bats, Madagascar. Emerging Microbes & Infections. 2017;6: 1–3.	0	N	NA	0	Y	Joffrin et al. (2020) Bat coronavirus phylogeography in the Western Indian Ocean. Scientific Reports. 2020;10.
SMG18710	Swab	Molossidae	Mormopterus jugularis	F	Madagascar	Cave	1-Oct-14	0	Y	Lebarbenchon et al. (2017) Astroviruses in bats, Madagascar. Emerging Microbes & Infections. 2017;6: 1–3.	0	N	NA	0	Y	Joffrin et al. (2020) Bat coronavirus phylogeography in the Western Indian Ocean. Scientific Reports. 2020;10.
SMG18711	Swab	Molossidae	Mormopterus jugularis	F	Madagascar	Cave	1-Oct-14	0	Y	Lebarbenchon et al. (2017) Astroviruses in bats, Madagascar. Emerging Microbes & Infections. 2017;6: 1–3.	0	N	NA	0	Y	Joffrin et al. (2020) Bat coronavirus phylogeography in the Western Indian Ocean. Scientific Reports. 2020;10.
SMG18712	Swab	Molossidae	Mormopterus jugularis	F	Madagascar	Cave	1-Oct-14	0	Y	Lebarbenchon et al. (2017) Astroviruses in bats, Madagascar. Emerging Microbes & Infections. 2017;6: 1–3.	0	N	NA	0	Y	Joffrin et al. (2020) Bat coronavirus phylogeography in the Western Indian Ocean. Scientific Reports. 2020;10.
SMG18713	Swab	Molossidae	Mormopterus jugularis	F	Madagascar	Cave	1-Oct-14	0	Y	Lebarbenchon et al. (2017) Astroviruses in bats, Madagascar. Emerging Microbes & Infections. 2017;6: 1–3.	0	N	NA	0	Y	Joffrin et al. (2020) Bat coronavirus phylogeography in the Western Indian Ocean. Scientific Reports. 2020;10.
SMG18714	Swab	Molossidae	Mormopterus jugularis	F	Madagascar	Cave	1-Oct-14	0	Y	Lebarbenchon et al. (2017) Astroviruses in bats, Madagascar. Emerging Microbes & Infections. 2017;6: 1–3.	0	N	NA	0	Y	Joffrin et al. (2020) Bat coronavirus phylogeography in the Western Indian Ocean. Scientific Reports. 2020;10.
SMG18715	Swab	Molossidae	Mormopterus jugularis	M	Madagascar	Cave	1-Oct-14	0	Y	Lebarbenchon et al. (2017) Astroviruses in bats, Madagascar. Emerging Microbes & Infections. 2017;6: 1–3.	0	N	NA	0	Y	Joffrin et al. (2020) Bat coronavirus phylogeography in the Western Indian Ocean. Scientific Reports. 2020;10.
SMG18716	Swab	Molossidae	Mormopterus jugularis	F	Madagascar	Cave	1-Oct-14	0	Y	Lebarbenchon et al. (2017) Astroviruses in bats, Madagascar. Emerging Microbes & Infections. 2017;6: 1–3.	0	N	NA	0	Y	Joffrin et al. (2020) Bat coronavirus phylogeography in the Western Indian Ocean. Scientific Reports. 2020;10.
SMG18717	Swab	Molossidae	Mormopterus jugularis	M	Madagascar	Cave	1-Oct-14	0	Y	Lebarbenchon et al. (2017) Astroviruses in bats, Madagascar. Emerging Microbes & Infections. 2017;6: 1–3.	0	N	NA	0	Y	Joffrin et al. (2020) Bat coronavirus phylogeography in the Western Indian Ocean. Scientific Reports. 2020;10.
SMG18739	Swab	Vespertilionidae	Myotis goudoti	F	Madagascar	Cave	1-Oct-14	0	Y	Lebarbenchon et al. (2017) Astroviruses in bats, Madagascar. Emerging Microbes & Infections. 2017;6: 1–3.	0	N	NA	0	Y	Joffrin et al. (2020) Bat coronavirus phylogeography in the Western Indian Ocean. Scientific Reports. 2020;10.
SMG18755	Swab	Molossidae	Mormopterus jugularis	M	Madagascar	Cave	1-Oct-14	0	Y	Lebarbenchon et al. (2017) Astroviruses in bats, Madagascar. Emerging Microbes & Infections. 2017;6: 1–3.	0	N	NA	0	Y	Joffrin et al. (2020) Bat coronavirus phylogeography in the Western Indian Ocean. Scientific Reports. 2020;10.
SMG18756	Swab	Molossidae	Mormopterus jugularis	F	Madagascar	Cave	1-Oct-14	0	Y	Lebarbenchon et al. (2017) Astroviruses in bats, Madagascar. Emerging Microbes & Infections. 2017;6: 1–3.	0	N	NA	0	Y	Joffrin et al. (2020) Bat coronavirus phylogeography in the Western Indian Ocean. Scientific Reports. 2020;10.
SMG18757	Swab	Molossidae	Mormopterus jugularis	F	Madagascar	Cave	1-Oct-14	0	Y	Lebarbenchon et al. (2017) Astroviruses in bats, Madagascar. Emerging Microbes & Infections. 2017;6: 1–3.	0	N	NA	0	Y	Joffrin et al. (2020) Bat coronavirus phylogeography in the Western Indian Ocean. Scientific Reports. 2020;10.
SMG18758	Swab	Molossidae	Mormopterus jugularis	F	Madagascar	Cave	1-Oct-14	0	Y	Lebarbenchon et al. (2017) Astroviruses in bats, Madagascar. Emerging Microbes & Infections. 2017;6: 1–3.	0	N	NA	0	Y	Joffrin et al. (2020) Bat coronavirus phylogeography in the Western Indian Ocean. Scientific Reports. 2020;10.
SMG18759	Swab	Molossidae	Mormopterus jugularis	F	Madagascar	Cave	1-Oct-14	0	Y	Lebarbenchon et al. (2017) Astroviruses in bats, Madagascar. Emerging Microbes & Infections. 2017;6: 1–3.	0	N	NA	0	Y	Joffrin et al. (2020) Bat coronavirus phylogeography in the Western Indian Ocean. Scientific Reports. 2020;10.
SMG18760	Swab	Molossidae	Mormopterus jugularis	F	Madagascar	Cave	1-Oct-14	0	Y	Lebarbenchon et al. (2017) Astroviruses in bats, Madagascar. Emerging Microbes & Infections. 2017;6: 1–3.	0	N	NA	0	Y	Joffrin et al. (2020) Bat coronavirus phylogeography in the Western Indian Ocean. Scientific Reports. 2020;10.
SMG18761	Swab	Molossidae	Mormopterus jugularis	F	Madagascar	Cave	1-Oct-14	0	Y	Lebarbenchon et al. (2017) Astroviruses in bats, Madagascar. Emerging Microbes & Infections. 2017;6: 1–3.	0	N	NA	0	Y	Joffrin et al. (2020) Bat coronavirus phylogeography in the Western Indian Ocean. Scientific Reports. 2020;10.
SMG18762	Swab	Molossidae	Mormopterus jugularis	F	Madagascar	Cave	1-Oct-14	0	Y	Lebarbenchon et al. (2017) Astroviruses in bats, Madagascar. Emerging Microbes & Infections. 2017;6: 1–3.	0	N	NA	0	Y	Joffrin et al. (2020) Bat coronavirus phylogeography in the Western Indian Ocean. Scientific Reports. 2020;10.
SMG18763	Swab	Molossidae	Mormopterus jugularis	F	Madagascar	Cave	1-Oct-14	0	Y	Lebarbenchon et al. (2017) Astroviruses in bats, Madagascar. Emerging Microbes & Infections. 2017;6: 1–3.	0	N	NA	0	Y	Joffrin et al. (2020) Bat coronavirus phylogeography in the Western Indian Ocean. Scientific Reports. 2020;10.
SMG18764	Swab	Molossidae	Mormopterus jugularis	F	Madagascar	Cave	1-Oct-14	0	Y	Lebarbenchon et al. (2017) Astroviruses in bats, Madagascar. Emerging Microbes & Infections. 2017;6: 1–3.	0	N	NA	0	Y	Joffrin et al. (2020) Bat coronavirus phylogeography in the Western Indian Ocean. Scientific Reports. 2020;10.
SMG18765	Swab	Molossidae	Mormopterus jugularis	M	Madagascar	Cave	1-Oct-14	0	Y	Lebarbenchon et al. (2017) Astroviruses in bats, Madagascar. Emerging Microbes & Infections. 2017;6: 1–3.	0	N	NA	0	Y	Joffrin et al. (2020) Bat coronavirus phylogeography in the Western Indian Ocean. Scientific Reports. 2020;10.
SMG18767	Swab	Molossidae	Mormopterus jugularis	F	Madagascar	Cave	1-Oct-14	0	Y	Lebarbenchon et al. (2017) Astroviruses in bats, Madagascar. Emerging Microbes & Infections. 2017;6: 1–3.	0	N	NA	0	Y	Joffrin et al. (2020) Bat coronavirus phylogeography in the Western Indian Ocean. Scientific Reports. 2020;10.
SMG18768	Swab	Molossidae	Mormopterus jugularis	F	Madagascar	Cave	1-Oct-14	0	Y	Lebarbenchon et al. (2017) Astroviruses in bats, Madagascar. Emerging Microbes & Infections. 2017;6: 1–3.	0	N	NA	0	Y	Joffrin et al. (2020) Bat coronavirus phylogeography in the Western Indian Ocean. Scientific Reports. 2020;10.
SMG18769	Swab	Molossidae	Mormopterus jugularis	F	Madagascar	Cave	1-Oct-14	0	Y	Lebarbenchon et al. (2017) Astroviruses in bats, Madagascar. Emerging Microbes & Infections. 2017;6: 1–3.	0	N	NA	0	Y	Joffrin et al. (2020) Bat coronavirus phylogeography in the Western Indian Ocean. Scientific Reports. 2020;10.
SMG18770	Swab	Molossidae	Mormopterus jugularis	F	Madagascar	Cave	1-Oct-14	0	Y	Lebarbenchon et al. (2017) Astroviruses in bats, Madagascar. Emerging Microbes & Infections. 2017;6: 1–3.	0	N	NA	0	Y	Joffrin et al. (2020) Bat coronavirus phylogeography in the Western Indian Ocean. Scientific Reports. 2020;10.
SMG18771	Swab	Molossidae	Mormopterus jugularis	F	Madagascar	Cave	1-Oct-14	0	Y	Lebarbenchon et al. (2017) Astroviruses in bats, Madagascar. Emerging Microbes & Infections. 2017;6: 1–3.	0	N	NA	0	Y	Joffrin et al. (2020) Bat coronavirus phylogeography in the Western Indian Ocean. Scientific Reports. 2020;10.
SMG18772	Swab	Molossidae	Mormopterus jugularis	F	Madagascar	Cave	1-Oct-14	0	Y	Lebarbenchon et al. (2017) Astroviruses in bats, Madagascar. Emerging Microbes & Infections. 2017;6: 1–3.	0	N	NA	0	Y	Joffrin et al. (2020) Bat coronavirus phylogeography in the Western Indian Ocean. Scientific Reports. 2020;10.
SMG18773	Swab	Molossidae	Mormopterus jugularis	F	Madagascar	Cave	1-Oct-14	0	Y	Lebarbenchon et al. (2017) Astroviruses in bats, Madagascar. Emerging Microbes & Infections. 2017;6: 1–3.	0	N	NA	0	Y	Joffrin et al. (2020) Bat coronavirus phylogeography in the Western Indian Ocean. Scientific Reports. 2020;10.
SMG18774	Swab	Molossidae	Mormopterus jugularis	F	Madagascar	Cave	1-Oct-14	0	Y	Lebarbenchon et al. (2017) Astroviruses in bats, Madagascar. Emerging Microbes & Infections. 2017;6: 1–3.	0	N	NA	0	Y	Joffrin et al. (2020) Bat coronavirus phylogeography in the Western Indian Ocean. Scientific Reports. 2020;10.
SMG18775	Swab	Molossidae	Mormopterus jugularis	M	Madagascar	Cave	1-Oct-14	0	Y	Lebarbenchon et al. (2017) Astroviruses in bats, Madagascar. Emerging Microbes & Infections. 2017;6: 1–3.	0	N	NA	0	Y	Joffrin et al. (2020) Bat coronavirus phylogeography in the Western Indian Ocean. Scientific Reports. 2020;10.
SMG18789	Swab	Molossidae	Otomops madagascariensis	F	Madagascar	Cave	1-Nov-14	0	Y	Lebarbenchon et al. (2017) Astroviruses in bats, Madagascar. Emerging Microbes & Infections. 2017;6: 1–3.	0	N	NA	0	Y	Joffrin et al. (2020) Bat coronavirus phylogeography in the Western Indian Ocean. Scientific Reports. 2020;10.
SMG18790	Swab	Molossidae	Otomops madagascariensis	F	Madagascar	Cave	1-Nov-14	0	Y	Lebarbenchon et al. (2017) Astroviruses in bats, Madagascar. Emerging Microbes & Infections. 2017;6: 1–3.	0	N	NA	0	Y	Joffrin et al. (2020) Bat coronavirus phylogeography in the Western Indian Ocean. Scientific Reports. 2020;10.
SMG18791	Swab	Rhinonycteridae	Paratriaenops furculus	F	Madagascar	Cave	1-Nov-14	1	Y	Lebarbenchon et al. (2017) Astroviruses in bats, Madagascar. Emerging Microbes & Infections. 2017;6: 1–3.	0	N	NA	0	Y	Joffrin et al. (2020) Bat coronavirus phylogeography in the Western Indian Ocean. Scientific Reports. 2020;10.
SMG18792	Swab	Miniopteridae	Miniopterus griveaudi	M	Madagascar	Cave	1-Nov-14	1	Y	Lebarbenchon et al. (2017) Astroviruses in bats, Madagascar. Emerging Microbes & Infections. 2017;6: 1–3.	0	N	NA	0	Y	Joffrin et al. (2020) Bat coronavirus phylogeography in the Western Indian Ocean. Scientific Reports. 2020;10.
SMG18793	Swab	Miniopteridae	Miniopterus griveaudi	M	Madagascar	Cave	1-Nov-14	0	Y	Lebarbenchon et al. (2017) Astroviruses in bats, Madagascar. Emerging Microbes & Infections. 2017;6: 1–3.	0	N	NA	0	Y	Joffrin et al. (2020) Bat coronavirus phylogeography in the Western Indian Ocean. Scientific Reports. 2020;10.
SMG18794	Swab	Miniopteridae	Miniopterus griveaudi	M	Madagascar	Cave	1-Nov-14	1	Y	Lebarbenchon et al. (2017) Astroviruses in bats, Madagascar. Emerging Microbes & Infections. 2017;6: 1–3.	0	N	NA	0	Y	Joffrin et al. (2020) Bat coronavirus phylogeography in the Western Indian Ocean. Scientific Reports. 2020;10.
SMG18795	Swab	Pteropodidae	Rousettus madagascariensis	F	Madagascar	Cave	1-Nov-14	0	Y	Lebarbenchon et al. (2017) Astroviruses in bats, Madagascar. Emerging Microbes & Infections. 2017;6: 1–3.	0	N	NA	0	Y	Joffrin et al. (2020) Bat coronavirus phylogeography in the Western Indian Ocean. Scientific Reports. 2020;10.
SMG18796	Swab	Pteropodidae	Rousettus madagascariensis	F	Madagascar	Cave	1-Nov-14	0	Y	Lebarbenchon et al. (2017) Astroviruses in bats, Madagascar. Emerging Microbes & Infections. 2017;6: 1–3.	0	N	NA	1	Y	Joffrin et al. (2020) Bat coronavirus phylogeography in the Western Indian Ocean. Scientific Reports. 2020;10.
SMG18797	Swab	Pteropodidae	Rousettus madagascariensis	F	Madagascar	Cave	1-Nov-14	0	Y	Lebarbenchon et al. (2017) Astroviruses in bats, Madagascar. Emerging Microbes & Infections. 2017;6: 1–3.	0	N	NA	0	Y	Joffrin et al. (2020) Bat coronavirus phylogeography in the Western Indian Ocean. Scientific Reports. 2020;10.
SMG18798	Swab	Pteropodidae	Rousettus madagascariensis	F	Madagascar	Cave	1-Nov-14	0	Y	Lebarbenchon et al. (2017) Astroviruses in bats, Madagascar. Emerging Microbes & Infections. 2017;6: 1–3.	0	N	NA	0	Y	Joffrin et al. (2020) Bat coronavirus phylogeography in the Western Indian Ocean. Scientific Reports. 2020;10.
SMG18799	Swab	Pteropodidae	Rousettus madagascariensis	M	Madagascar	Cave	1-Nov-14	0	Y	Lebarbenchon et al. (2017) Astroviruses in bats, Madagascar. Emerging Microbes & Infections. 2017;6: 1–3.	0	N	NA	0	Y	Joffrin et al. (2020) Bat coronavirus phylogeography in the Western Indian Ocean. Scientific Reports. 2020;10.
SMG18800	Swab	Pteropodidae	Rousettus madagascariensis	F	Madagascar	Cave	1-Nov-14	1	Y	Lebarbenchon et al. (2017) Astroviruses in bats, Madagascar. Emerging Microbes & Infections. 2017;6: 1–3.	0	N	NA	0	Y	Joffrin et al. (2020) Bat coronavirus phylogeography in the Western Indian Ocean. Scientific Reports. 2020;10.
SMG18801	Swab	Pteropodidae	Rousettus madagascariensis	F	Madagascar	Cave	1-Nov-14	0	Y	Lebarbenchon et al. (2017) Astroviruses in bats, Madagascar. Emerging Microbes & Infections. 2017;6: 1–3.	0	N	NA	0	Y	Joffrin et al. (2020) Bat coronavirus phylogeography in the Western Indian Ocean. Scientific Reports. 2020;10.
SMG18802	Swab	Pteropodidae	Rousettus madagascariensis	M	Madagascar	Cave	1-Nov-14	0	Y	Lebarbenchon et al. (2017) Astroviruses in bats, Madagascar. Emerging Microbes & Infections. 2017;6: 1–3.	0	N	NA	0	Y	Joffrin et al. (2020) Bat coronavirus phylogeography in the Western Indian Ocean. Scientific Reports. 2020;10.
SMG18804	Swab	Pteropodidae	Rousettus madagascariensis	F	Madagascar	Cave	1-Nov-14	0	Y	Lebarbenchon et al. (2017) Astroviruses in bats, Madagascar. Emerging Microbes & Infections. 2017;6: 1–3.	0	N	NA	0	Y	Joffrin et al. (2020) Bat coronavirus phylogeography in the Western Indian Ocean. Scientific Reports. 2020;10.
SMG18805	Swab	Pteropodidae	Rousettus madagascariensis	F	Madagascar	Cave	1-Nov-14	0	Y	Lebarbenchon et al. (2017) Astroviruses in bats, Madagascar. Emerging Microbes & Infections. 2017;6: 1–3.	0	N	NA	0	Y	Joffrin et al. (2020) Bat coronavirus phylogeography in the Western Indian Ocean. Scientific Reports. 2020;10.
SMG18807	Swab	Pteropodidae	Rousettus madagascariensis	F	Madagascar	Cave	1-Nov-14	0	Y	Lebarbenchon et al. (2017) Astroviruses in bats, Madagascar. Emerging Microbes & Infections. 2017;6: 1–3.	0	N	NA	0	Y	Joffrin et al. (2020) Bat coronavirus phylogeography in the Western Indian Ocean. Scientific Reports. 2020;10.
SMG18808	Swab	Pteropodidae	Rousettus madagascariensis	F	Madagascar	Cave	1-Nov-14	0	Y	Lebarbenchon et al. (2017) Astroviruses in bats, Madagascar. Emerging Microbes & Infections. 2017;6: 1–3.	0	N	NA	0	Y	Joffrin et al. (2020) Bat coronavirus phylogeography in the Western Indian Ocean. Scientific Reports. 2020;10.
SMG18809	Swab	Pteropodidae	Rousettus madagascariensis	M	Madagascar	Cave	1-Nov-14	0	Y	Lebarbenchon et al. (2017) Astroviruses in bats, Madagascar. Emerging Microbes & Infections. 2017;6: 1–3.	0	N	NA	0	Y	Joffrin et al. (2020) Bat coronavirus phylogeography in the Western Indian Ocean. Scientific Reports. 2020;10.
SMG18811	Swab	Pteropodidae	Rousettus madagascariensis	F	Madagascar	Cave	1-Nov-14	0	Y	Lebarbenchon et al. (2017) Astroviruses in bats, Madagascar. Emerging Microbes & Infections. 2017;6: 1–3.	0	N	NA	0	Y	Joffrin et al. (2020) Bat coronavirus phylogeography in the Western Indian Ocean. Scientific Reports. 2020;10.
SMG18812	Swab	Pteropodidae	Rousettus madagascariensis	F	Madagascar	Cave	1-Nov-14	0	Y	Lebarbenchon et al. (2017) Astroviruses in bats, Madagascar. Emerging Microbes & Infections. 2017;6: 1–3.	0	N	NA	0	Y	Joffrin et al. (2020) Bat coronavirus phylogeography in the Western Indian Ocean. Scientific Reports. 2020;10.
SMG18814	Swab	Pteropodidae	Rousettus madagascariensis	F	Madagascar	Cave	1-Nov-14	0	Y	Lebarbenchon et al. (2017) Astroviruses in bats, Madagascar. Emerging Microbes & Infections. 2017;6: 1–3.	0	N	NA	0	Y	Joffrin et al. (2020) Bat coronavirus phylogeography in the Western Indian Ocean. Scientific Reports. 2020;10.
SMG18815	Swab	Pteropodidae	Rousettus madagascariensis	M	Madagascar	Cave	1-Nov-14	0	Y	Lebarbenchon et al. (2017) Astroviruses in bats, Madagascar. Emerging Microbes & Infections. 2017;6: 1–3.	0	N	NA	0	Y	Joffrin et al. (2020) Bat coronavirus phylogeography in the Western Indian Ocean. Scientific Reports. 2020;10.
SMG18816	Swab	Pteropodidae	Rousettus madagascariensis	F	Madagascar	Cave	1-Nov-14	0	Y	Lebarbenchon et al. (2017) Astroviruses in bats, Madagascar. Emerging Microbes & Infections. 2017;6: 1–3.	0	N	NA	0	Y	Joffrin et al. (2020) Bat coronavirus phylogeography in the Western Indian Ocean. Scientific Reports. 2020;10.
SMG18817	Swab	Pteropodidae	Rousettus madagascariensis	M	Madagascar	Cave	1-Nov-14	0	Y	Lebarbenchon et al. (2017) Astroviruses in bats, Madagascar. Emerging Microbes & Infections. 2017;6: 1–3.	0	N	NA	0	Y	Joffrin et al. (2020) Bat coronavirus phylogeography in the Western Indian Ocean. Scientific Reports. 2020;10.
SMG18818	Swab	Pteropodidae	Rousettus madagascariensis	M	Madagascar	Cave	1-Nov-14	0	Y	Lebarbenchon et al. (2017) Astroviruses in bats, Madagascar. Emerging Microbes & Infections. 2017;6: 1–3.	0	N	NA	0	Y	Joffrin et al. (2020) Bat coronavirus phylogeography in the Western Indian Ocean. Scientific Reports. 2020;10.
SMG18820	Swab	Pteropodidae	Rousettus madagascariensis	F	Madagascar	Cave	1-Nov-14	0	Y	Lebarbenchon et al. (2017) Astroviruses in bats, Madagascar. Emerging Microbes & Infections. 2017;6: 1–3.	0	N	NA	1	Y	Joffrin et al. (2020) Bat coronavirus phylogeography in the Western Indian Ocean. Scientific Reports. 2020;10.
SMG18821	Swab	Pteropodidae	Rousettus madagascariensis	M	Madagascar	Cave	1-Nov-14	0	Y	Lebarbenchon et al. (2017) Astroviruses in bats, Madagascar. Emerging Microbes & Infections. 2017;6: 1–3.	0	N	NA	0	Y	Joffrin et al. (2020) Bat coronavirus phylogeography in the Western Indian Ocean. Scientific Reports. 2020;10.
SMG18822	Swab	Pteropodidae	Rousettus madagascariensis	M	Madagascar	Cave	1-Nov-14	0	Y	Lebarbenchon et al. (2017) Astroviruses in bats, Madagascar. Emerging Microbes & Infections. 2017;6: 1–3.	0	N	NA	0	Y	Joffrin et al. (2020) Bat coronavirus phylogeography in the Western Indian Ocean. Scientific Reports. 2020;10.
SMG18823	Swab	Molossidae	Otomops madagascariensis	F	Madagascar	Cave	1-Nov-14	0	Y	Lebarbenchon et al. (2017) Astroviruses in bats, Madagascar. Emerging Microbes & Infections. 2017;6: 1–3.	0	N	NA	0	Y	Joffrin et al. (2020) Bat coronavirus phylogeography in the Western Indian Ocean. Scientific Reports. 2020;10.
SMG18824	Swab	Miniopteridae	Miniopterus griveaudi	M	Madagascar	Cave	1-Nov-14	0	Y	Lebarbenchon et al. (2017) Astroviruses in bats, Madagascar. Emerging Microbes & Infections. 2017;6: 1–3.	0	N	NA	0	Y	Joffrin et al. (2020) Bat coronavirus phylogeography in the Western Indian Ocean. Scientific Reports. 2020;10.
SMG18825	Swab	Miniopteridae	Miniopterus griveaudi	F	Madagascar	Cave	1-Nov-14	1	Y	Lebarbenchon et al. (2017) Astroviruses in bats, Madagascar. Emerging Microbes & Infections. 2017;6: 1–3.	0	N	NA	0	Y	Joffrin et al. (2020) Bat coronavirus phylogeography in the Western Indian Ocean. Scientific Reports. 2020;10.
SMG18826	Swab	Rhinonycteridae	Triaenops menamena	M	Madagascar	Cave	1-Nov-14	1	Y	Lebarbenchon et al. (2017) Astroviruses in bats, Madagascar. Emerging Microbes & Infections. 2017;6: 1–3.	0	N	NA	0	Y	Joffrin et al. (2020) Bat coronavirus phylogeography in the Western Indian Ocean. Scientific Reports. 2020;10.
SMG18827	Swab	Rhinonycteridae	Triaenops menamena	M	Madagascar	Cave	1-Nov-14	0	Y	Lebarbenchon et al. (2017) Astroviruses in bats, Madagascar. Emerging Microbes & Infections. 2017;6: 1–3.	1	N	NA	1	Y	Joffrin et al. (2020) Bat coronavirus phylogeography in the Western Indian Ocean. Scientific Reports. 2020;10.
SMG18828	Swab	Rhinonycteridae	Triaenops menamena	M	Madagascar	Cave	1-Nov-14	0	Y	Lebarbenchon et al. (2017) Astroviruses in bats, Madagascar. Emerging Microbes & Infections. 2017;6: 1–3.	0	N	NA	0	Y	Joffrin et al. (2020) Bat coronavirus phylogeography in the Western Indian Ocean. Scientific Reports. 2020;10.
SMG18829	Swab	Rhinonycteridae	Triaenops menamena	M	Madagascar	Cave	1-Nov-14	1	Y	Lebarbenchon et al. (2017) Astroviruses in bats, Madagascar. Emerging Microbes & Infections. 2017;6: 1–3.	0	N	NA	0	Y	Joffrin et al. (2020) Bat coronavirus phylogeography in the Western Indian Ocean. Scientific Reports. 2020;10.
SMG18830	Swab	Rhinonycteridae	Paratriaenops furculus	F	Madagascar	Cave	1-Nov-14	0	Y	Lebarbenchon et al. (2017) Astroviruses in bats, Madagascar. Emerging Microbes & Infections. 2017;6: 1–3.	0	N	NA	0	Y	Joffrin et al. (2020) Bat coronavirus phylogeography in the Western Indian Ocean. Scientific Reports. 2020;10.
SMG18831	Swab	Rhinonycteridae	Paratriaenops furculus	F	Madagascar	Cave	1-Nov-14	0	Y	Lebarbenchon et al. (2017) Astroviruses in bats, Madagascar. Emerging Microbes & Infections. 2017;6: 1–3.	0	N	NA	0	Y	Joffrin et al. (2020) Bat coronavirus phylogeography in the Western Indian Ocean. Scientific Reports. 2020;10.
SMG18832	Swab	Rhinonycteridae	Paratriaenops furculus	F	Madagascar	Cave	1-Nov-14	0	Y	Lebarbenchon et al. (2017) Astroviruses in bats, Madagascar. Emerging Microbes & Infections. 2017;6: 1–3.	0	N	NA	0	Y	Joffrin et al. (2020) Bat coronavirus phylogeography in the Western Indian Ocean. Scientific Reports. 2020;10.
SMG18833	Swab	Rhinonycteridae	Paratriaenops furculus	F	Madagascar	Cave	1-Nov-14	1	Y	Lebarbenchon et al. (2017) Astroviruses in bats, Madagascar. Emerging Microbes & Infections. 2017;6: 1–3.	0	N	NA	0	Y	Joffrin et al. (2020) Bat coronavirus phylogeography in the Western Indian Ocean. Scientific Reports. 2020;10.
SMG18834	Swab	Rhinonycteridae	Paratriaenops furculus	F	Madagascar	Cave	1-Nov-14	0	Y	Lebarbenchon et al. (2017) Astroviruses in bats, Madagascar. Emerging Microbes & Infections. 2017;6: 1–3.	0	N	NA	0	Y	Joffrin et al. (2020) Bat coronavirus phylogeography in the Western Indian Ocean. Scientific Reports. 2020;10.
SMG18835	Swab	Rhinonycteridae	Paratriaenops furculus	F	Madagascar	Cave	1-Nov-14	1	Y	Lebarbenchon et al. (2017) Astroviruses in bats, Madagascar. Emerging Microbes & Infections. 2017;6: 1–3.	0	N	NA	0	Y	Joffrin et al. (2020) Bat coronavirus phylogeography in the Western Indian Ocean. Scientific Reports. 2020;10.
SMG18836	Swab	Rhinonycteridae	Paratriaenops furculus	F	Madagascar	Cave	1-Nov-14	1	Y	Lebarbenchon et al. (2017) Astroviruses in bats, Madagascar. Emerging Microbes & Infections. 2017;6: 1–3.	0	N	NA	0	Y	Joffrin et al. (2020) Bat coronavirus phylogeography in the Western Indian Ocean. Scientific Reports. 2020;10.
SMG18837	Swab	Rhinonycteridae	Paratriaenops furculus	F	Madagascar	Cave	1-Nov-14	0	Y	Lebarbenchon et al. (2017) Astroviruses in bats, Madagascar. Emerging Microbes & Infections. 2017;6: 1–3.	0	N	NA	0	Y	Joffrin et al. (2020) Bat coronavirus phylogeography in the Western Indian Ocean. Scientific Reports. 2020;10.
SMG18838	Swab	Rhinonycteridae	Paratriaenops furculus	F	Madagascar	Cave	1-Nov-14	0	Y	Lebarbenchon et al. (2017) Astroviruses in bats, Madagascar. Emerging Microbes & Infections. 2017;6: 1–3.	0	N	NA	0	Y	Joffrin et al. (2020) Bat coronavirus phylogeography in the Western Indian Ocean. Scientific Reports. 2020;10.
SMG18839	Swab	Rhinonycteridae	Paratriaenops furculus	F	Madagascar	Cave	1-Nov-14	0	Y	Lebarbenchon et al. (2017) Astroviruses in bats, Madagascar. Emerging Microbes & Infections. 2017;6: 1–3.	0	N	NA	0	Y	Joffrin et al. (2020) Bat coronavirus phylogeography in the Western Indian Ocean. Scientific Reports. 2020;10.
SMG18840	Swab	Rhinonycteridae	Paratriaenops furculus	F	Madagascar	Cave	1-Nov-14	0	Y	Lebarbenchon et al. (2017) Astroviruses in bats, Madagascar. Emerging Microbes & Infections. 2017;6: 1–3.	0	N	NA	0	Y	Joffrin et al. (2020) Bat coronavirus phylogeography in the Western Indian Ocean. Scientific Reports. 2020;10.
SMG18841	Swab	Rhinonycteridae	Paratriaenops furculus	F	Madagascar	Cave	1-Nov-14	0	Y	Lebarbenchon et al. (2017) Astroviruses in bats, Madagascar. Emerging Microbes & Infections. 2017;6: 1–3.	0	N	NA	0	Y	Joffrin et al. (2020) Bat coronavirus phylogeography in the Western Indian Ocean. Scientific Reports. 2020;10.
SMG18842	Swab	Miniopteridae	Miniopterus griveaudi	M	Madagascar	Cave	1-Nov-14	0	Y	Lebarbenchon et al. (2017) Astroviruses in bats, Madagascar. Emerging Microbes & Infections. 2017;6: 1–3.	0	N	NA	0	Y	Joffrin et al. (2020) Bat coronavirus phylogeography in the Western Indian Ocean. Scientific Reports. 2020;10.
SMG18843	Swab	Miniopteridae	Miniopterus griveaudi	F	Madagascar	Cave	1-Nov-14	1	Y	Lebarbenchon et al. (2017) Astroviruses in bats, Madagascar. Emerging Microbes & Infections. 2017;6: 1–3.	0	N	NA	0	Y	Joffrin et al. (2020) Bat coronavirus phylogeography in the Western Indian Ocean. Scientific Reports. 2020;10.
SMG18844	Swab	Miniopteridae	Miniopterus griveaudi	F	Madagascar	Cave	1-Nov-14	1	Y	Lebarbenchon et al. (2017) Astroviruses in bats, Madagascar. Emerging Microbes & Infections. 2017;6: 1–3.	0	N	NA	0	Y	Joffrin et al. (2020) Bat coronavirus phylogeography in the Western Indian Ocean. Scientific Reports. 2020;10.
SMG18845	Swab	Miniopteridae	Miniopterus griveaudi	M	Madagascar	Cave	1-Nov-14	1	Y	Lebarbenchon et al. (2017) Astroviruses in bats, Madagascar. Emerging Microbes & Infections. 2017;6: 1–3.	0	N	NA	0	Y	Joffrin et al. (2020) Bat coronavirus phylogeography in the Western Indian Ocean. Scientific Reports. 2020;10.
SMG18846	Swab	Miniopteridae	Miniopterus griveaudi	M	Madagascar	Cave	1-Nov-14	1	Y	Lebarbenchon et al. (2017) Astroviruses in bats, Madagascar. Emerging Microbes & Infections. 2017;6: 1–3.	0	N	NA	0	Y	Joffrin et al. (2020) Bat coronavirus phylogeography in the Western Indian Ocean. Scientific Reports. 2020;10.
SMG18847	Swab	Miniopteridae	Miniopterus griveaudi	M	Madagascar	Cave	1-Nov-14	1	Y	Lebarbenchon et al. (2017) Astroviruses in bats, Madagascar. Emerging Microbes & Infections. 2017;6: 1–3.	0	N	NA	0	Y	Joffrin et al. (2020) Bat coronavirus phylogeography in the Western Indian Ocean. Scientific Reports. 2020;10.
SMG18849	Swab	Miniopteridae	Miniopterus griveaudi	M	Madagascar	Cave	1-Nov-14	0	Y	Lebarbenchon et al. (2017) Astroviruses in bats, Madagascar. Emerging Microbes & Infections. 2017;6: 1–3.	0	N	NA	0	Y	Joffrin et al. (2020) Bat coronavirus phylogeography in the Western Indian Ocean. Scientific Reports. 2020;10.
SMG18850	Swab	Miniopteridae	Miniopterus griveaudi	M	Madagascar	Cave	1-Nov-14	1	Y	Lebarbenchon et al. (2017) Astroviruses in bats, Madagascar. Emerging Microbes & Infections. 2017;6: 1–3.	0	N	NA	0	Y	Joffrin et al. (2020) Bat coronavirus phylogeography in the Western Indian Ocean. Scientific Reports. 2020;10.
SMG18851	Swab	Miniopteridae	Miniopterus griveaudi	M	Madagascar	Cave	1-Nov-14	1	Y	Lebarbenchon et al. (2017) Astroviruses in bats, Madagascar. Emerging Microbes & Infections. 2017;6: 1–3.	0	N	NA	0	Y	Joffrin et al. (2020) Bat coronavirus phylogeography in the Western Indian Ocean. Scientific Reports. 2020;10.
SMG18852	Swab	Miniopteridae	Miniopterus griveaudi	M	Madagascar	Cave	1-Nov-14	1	Y	Lebarbenchon et al. (2017) Astroviruses in bats, Madagascar. Emerging Microbes & Infections. 2017;6: 1–3.	0	N	NA	0	Y	Joffrin et al. (2020) Bat coronavirus phylogeography in the Western Indian Ocean. Scientific Reports. 2020;10.
SMG18853	Swab	Miniopteridae	Miniopterus griveaudi	F	Madagascar	Cave	1-Nov-14	1	Y	Lebarbenchon et al. (2017) Astroviruses in bats, Madagascar. Emerging Microbes & Infections. 2017;6: 1–3.	0	N	NA	0	Y	Joffrin et al. (2020) Bat coronavirus phylogeography in the Western Indian Ocean. Scientific Reports. 2020;10.
SMG18854	Swab	Miniopteridae	Miniopterus griveaudi	M	Madagascar	Cave	1-Nov-14	0	Y	Lebarbenchon et al. (2017) Astroviruses in bats, Madagascar. Emerging Microbes & Infections. 2017;6: 1–3.	0	N	NA	0	Y	Joffrin et al. (2020) Bat coronavirus phylogeography in the Western Indian Ocean. Scientific Reports. 2020;10.
SMG18855	Swab	Miniopteridae	Miniopterus griveaudi	M	Madagascar	Cave	1-Nov-14	1	Y	Lebarbenchon et al. (2017) Astroviruses in bats, Madagascar. Emerging Microbes & Infections. 2017;6: 1–3.	0	N	NA	0	Y	Joffrin et al. (2020) Bat coronavirus phylogeography in the Western Indian Ocean. Scientific Reports. 2020;10.
SMG18858	Swab	Molossidae	Otomops madagascariensis	F	Madagascar	Cave	1-Nov-14	0	Y	Lebarbenchon et al. (2017) Astroviruses in bats, Madagascar. Emerging Microbes & Infections. 2017;6: 1–3.	0	N	NA	0	Y	Joffrin et al. (2020) Bat coronavirus phylogeography in the Western Indian Ocean. Scientific Reports. 2020;10.
SMG18859	Swab	Pteropodidae	Rousettus madagascariensis	M	Madagascar	Cave	1-Nov-14	0	Y	Lebarbenchon et al. (2017) Astroviruses in bats, Madagascar. Emerging Microbes & Infections. 2017;6: 1–3.	0	N	NA	0	Y	Joffrin et al. (2020) Bat coronavirus phylogeography in the Western Indian Ocean. Scientific Reports. 2020;10.
SMG18860	Swab	Pteropodidae	Rousettus madagascariensis	M	Madagascar	Cave	1-Nov-14	0	Y	Lebarbenchon et al. (2017) Astroviruses in bats, Madagascar. Emerging Microbes & Infections. 2017;6: 1–3.	0	N	NA	0	Y	Joffrin et al. (2020) Bat coronavirus phylogeography in the Western Indian Ocean. Scientific Reports. 2020;10.
SMG18862	Swab	Molossidae	Otomops madagascariensis	F	Madagascar	Cave	1-Nov-14	0	Y	Lebarbenchon et al. (2017) Astroviruses in bats, Madagascar. Emerging Microbes & Infections. 2017;6: 1–3.	0	N	NA	0	Y	Joffrin et al. (2020) Bat coronavirus phylogeography in the Western Indian Ocean. Scientific Reports. 2020;10.
SMG18863	Swab	Pteropodidae	Rousettus madagascariensis	M	Madagascar	Cave	1-Nov-14	0	Y	Lebarbenchon et al. (2017) Astroviruses in bats, Madagascar. Emerging Microbes & Infections. 2017;6: 1–3.	0	N	NA	0	Y	Joffrin et al. (2020) Bat coronavirus phylogeography in the Western Indian Ocean. Scientific Reports. 2020;10.
SMG18864	Swab	Pteropodidae	Rousettus madagascariensis	F	Madagascar	Cave	1-Nov-14	0	Y	Lebarbenchon et al. (2017) Astroviruses in bats, Madagascar. Emerging Microbes & Infections. 2017;6: 1–3.	0	N	NA	0	Y	Joffrin et al. (2020) Bat coronavirus phylogeography in the Western Indian Ocean. Scientific Reports. 2020;10.
SMG18865	Swab	Pteropodidae	Rousettus madagascariensis	M	Madagascar	Cave	1-Nov-14	0	Y	Lebarbenchon et al. (2017) Astroviruses in bats, Madagascar. Emerging Microbes & Infections. 2017;6: 1–3.	0	N	NA	0	Y	Joffrin et al. (2020) Bat coronavirus phylogeography in the Western Indian Ocean. Scientific Reports. 2020;10.
SMG18866	Swab	Pteropodidae	Rousettus madagascariensis	F	Madagascar	Cave	1-Nov-14	0	Y	Lebarbenchon et al. (2017) Astroviruses in bats, Madagascar. Emerging Microbes & Infections. 2017;6: 1–3.	0	N	NA	1	Y	Joffrin et al. (2020) Bat coronavirus phylogeography in the Western Indian Ocean. Scientific Reports. 2020;10.
SMG18867	Swab	Pteropodidae	Rousettus madagascariensis	M	Madagascar	Cave	1-Nov-14	0	Y	Lebarbenchon et al. (2017) Astroviruses in bats, Madagascar. Emerging Microbes & Infections. 2017;6: 1–3.	0	N	NA	0	Y	Joffrin et al. (2020) Bat coronavirus phylogeography in the Western Indian Ocean. Scientific Reports. 2020;10.
SMG18868	Swab	Vespertilionidae	Myotis goudoti	M	Madagascar	Cave	1-Nov-14	1	Y	Lebarbenchon et al. (2017) Astroviruses in bats, Madagascar. Emerging Microbes & Infections. 2017;6: 1–3.	0	N	NA	0	Y	Joffrin et al. (2020) Bat coronavirus phylogeography in the Western Indian Ocean. Scientific Reports. 2020;10.
SMG18869	Swab	Rhinonycteridae	Paratriaenops furculus	F	Madagascar	Cave	1-Nov-14	0	Y	Lebarbenchon et al. (2017) Astroviruses in bats, Madagascar. Emerging Microbes & Infections. 2017;6: 1–3.	0	N	NA	0	Y	Joffrin et al. (2020) Bat coronavirus phylogeography in the Western Indian Ocean. Scientific Reports. 2020;10.
SMG18870	Swab	Rhinonycteridae	Paratriaenops furculus	F	Madagascar	Cave	1-Nov-14	0	Y	Lebarbenchon et al. (2017) Astroviruses in bats, Madagascar. Emerging Microbes & Infections. 2017;6: 1–3.	0	N	NA	0	Y	Joffrin et al. (2020) Bat coronavirus phylogeography in the Western Indian Ocean. Scientific Reports. 2020;10.
SMG18871	Swab	Miniopteridae	Miniopterus griveaudi	M	Madagascar	Cave	1-Nov-14	0	Y	Lebarbenchon et al. (2017) Astroviruses in bats, Madagascar. Emerging Microbes & Infections. 2017;6: 1–3.	0	N	NA	0	Y	Joffrin et al. (2020) Bat coronavirus phylogeography in the Western Indian Ocean. Scientific Reports. 2020;10.
SMG18872	Swab	Miniopteridae	Miniopterus gleni	F	Madagascar	Cave	1-Nov-14	1	Y	Lebarbenchon et al. (2017) Astroviruses in bats, Madagascar. Emerging Microbes & Infections. 2017;6: 1–3.	0	N	NA	0	Y	Joffrin et al. (2020) Bat coronavirus phylogeography in the Western Indian Ocean. Scientific Reports. 2020;10.
SMG18874	Swab	Miniopteridae	Miniopterus griveaudi	M	Madagascar	Cave	1-Nov-14	1	Y	Lebarbenchon et al. (2017) Astroviruses in bats, Madagascar. Emerging Microbes & Infections. 2017;6: 1–3.	0	N	NA	0	Y	Joffrin et al. (2020) Bat coronavirus phylogeography in the Western Indian Ocean. Scientific Reports. 2020;10.
SMG18875	Swab	Miniopteridae	Miniopterus gleni	M	Madagascar	Cave	1-Nov-14	0	Y	Lebarbenchon et al. (2017) Astroviruses in bats, Madagascar. Emerging Microbes & Infections. 2017;6: 1–3.	0	N	NA	0	Y	Joffrin et al. (2020) Bat coronavirus phylogeography in the Western Indian Ocean. Scientific Reports. 2020;10.
SMG18877	Swab	Rhinonycteridae	Triaenops menamena	M	Madagascar	Cave	1-Nov-14	1	Y	Lebarbenchon et al. (2017) Astroviruses in bats, Madagascar. Emerging Microbes & Infections. 2017;6: 1–3.	0	N	NA	0	Y	Joffrin et al. (2020) Bat coronavirus phylogeography in the Western Indian Ocean. Scientific Reports. 2020;10.
SMG18878	Swab	Rhinonycteridae	Triaenops menamena	M	Madagascar	Cave	1-Nov-14	0	Y	Lebarbenchon et al. (2017) Astroviruses in bats, Madagascar. Emerging Microbes & Infections. 2017;6: 1–3.	0	N	NA	1	Y	Joffrin et al. (2020) Bat coronavirus phylogeography in the Western Indian Ocean. Scientific Reports. 2020;10.
SMG18879	Swab	Rhinonycteridae	Triaenops menamena	M	Madagascar	Cave	1-Nov-14	1	Y	Lebarbenchon et al. (2017) Astroviruses in bats, Madagascar. Emerging Microbes & Infections. 2017;6: 1–3.	0	N	NA	0	Y	Joffrin et al. (2020) Bat coronavirus phylogeography in the Western Indian Ocean. Scientific Reports. 2020;10.
SMG18881	Swab	Rhinonycteridae	Triaenops menamena	M	Madagascar	Cave	1-Nov-14	0	Y	Lebarbenchon et al. (2017) Astroviruses in bats, Madagascar. Emerging Microbes & Infections. 2017;6: 1–3.	0	N	NA	0	Y	Joffrin et al. (2020) Bat coronavirus phylogeography in the Western Indian Ocean. Scientific Reports. 2020;10.
SMG18882	Swab	Rhinonycteridae	Triaenops menamena	M	Madagascar	Cave	1-Nov-14	1	Y	Lebarbenchon et al. (2017) Astroviruses in bats, Madagascar. Emerging Microbes & Infections. 2017;6: 1–3.	0	N	NA	0	Y	Joffrin et al. (2020) Bat coronavirus phylogeography in the Western Indian Ocean. Scientific Reports. 2020;10.
SMG18883	Swab	Rhinonycteridae	Triaenops menamena	M	Madagascar	Cave	1-Nov-14	1	Y	Lebarbenchon et al. (2017) Astroviruses in bats, Madagascar. Emerging Microbes & Infections. 2017;6: 1–3.	0	N	NA	0	Y	Joffrin et al. (2020) Bat coronavirus phylogeography in the Western Indian Ocean. Scientific Reports. 2020;10.
SMG18884	Swab	Rhinonycteridae	Triaenops menamena	M	Madagascar	Cave	1-Nov-14	1	Y	Lebarbenchon et al. (2017) Astroviruses in bats, Madagascar. Emerging Microbes & Infections. 2017;6: 1–3.	0	N	NA	0	Y	Joffrin et al. (2020) Bat coronavirus phylogeography in the Western Indian Ocean. Scientific Reports. 2020;10.
SMG18885	Swab	Rhinonycteridae	Triaenops menamena	M	Madagascar	Cave	1-Nov-14	1	Y	Lebarbenchon et al. (2017) Astroviruses in bats, Madagascar. Emerging Microbes & Infections. 2017;6: 1–3.	0	N	NA	0	Y	Joffrin et al. (2020) Bat coronavirus phylogeography in the Western Indian Ocean. Scientific Reports. 2020;10.
SMG18886	Swab	Rhinonycteridae	Paratriaenops furculus	F	Madagascar	Cave	1-Nov-14	1	Y	Lebarbenchon et al. (2017) Astroviruses in bats, Madagascar. Emerging Microbes & Infections. 2017;6: 1–3.	0	N	NA	0	Y	Joffrin et al. (2020) Bat coronavirus phylogeography in the Western Indian Ocean. Scientific Reports. 2020;10.
SMG18887	Swab	Rhinonycteridae	Paratriaenops furculus	F	Madagascar	Cave	1-Nov-14	0	Y	Lebarbenchon et al. (2017) Astroviruses in bats, Madagascar. Emerging Microbes & Infections. 2017;6: 1–3.	0	N	NA	0	Y	Joffrin et al. (2020) Bat coronavirus phylogeography in the Western Indian Ocean. Scientific Reports. 2020;10.
SMG18888	Swab	Rhinonycteridae	Paratriaenops furculus	F	Madagascar	Cave	1-Nov-14	1	Y	Lebarbenchon et al. (2017) Astroviruses in bats, Madagascar. Emerging Microbes & Infections. 2017;6: 1–3.	0	N	NA	0	Y	Joffrin et al. (2020) Bat coronavirus phylogeography in the Western Indian Ocean. Scientific Reports. 2020;10.
SMG18889	Swab	Rhinonycteridae	Paratriaenops furculus	F	Madagascar	Cave	1-Nov-14	0	Y	Lebarbenchon et al. (2017) Astroviruses in bats, Madagascar. Emerging Microbes & Infections. 2017;6: 1–3.	1	N	NA	0	Y	Joffrin et al. (2020) Bat coronavirus phylogeography in the Western Indian Ocean. Scientific Reports. 2020;10.
SMG18890	Swab	Rhinonycteridae	Paratriaenops furculus	F	Madagascar	Cave	1-Nov-14	1	Y	Lebarbenchon et al. (2017) Astroviruses in bats, Madagascar. Emerging Microbes & Infections. 2017;6: 1–3.	0	N	NA	0	Y	Joffrin et al. (2020) Bat coronavirus phylogeography in the Western Indian Ocean. Scientific Reports. 2020;10.
SMG18891	Swab	Rhinonycteridae	Paratriaenops furculus	F	Madagascar	Cave	1-Nov-14	0	Y	Lebarbenchon et al. (2017) Astroviruses in bats, Madagascar. Emerging Microbes & Infections. 2017;6: 1–3.	0	N	NA	0	Y	Joffrin et al. (2020) Bat coronavirus phylogeography in the Western Indian Ocean. Scientific Reports. 2020;10.
SMG18892	Swab	Rhinonycteridae	Paratriaenops furculus	F	Madagascar	Cave	1-Nov-14	1	Y	Lebarbenchon et al. (2017) Astroviruses in bats, Madagascar. Emerging Microbes & Infections. 2017;6: 1–3.	1	N	NA	0	Y	Joffrin et al. (2020) Bat coronavirus phylogeography in the Western Indian Ocean. Scientific Reports. 2020;10.
SMG18893	Swab	Rhinonycteridae	Paratriaenops furculus	F	Madagascar	Cave	1-Nov-14	0	Y	Lebarbenchon et al. (2017) Astroviruses in bats, Madagascar. Emerging Microbes & Infections. 2017;6: 1–3.	0	N	NA	0	Y	Joffrin et al. (2020) Bat coronavirus phylogeography in the Western Indian Ocean. Scientific Reports. 2020;10.
SMG18894	Swab	Rhinonycteridae	Paratriaenops furculus	F	Madagascar	Cave	1-Nov-14	1	Y	Lebarbenchon et al. (2017) Astroviruses in bats, Madagascar. Emerging Microbes & Infections. 2017;6: 1–3.	0	N	NA	0	Y	Joffrin et al. (2020) Bat coronavirus phylogeography in the Western Indian Ocean. Scientific Reports. 2020;10.
SMG18895	Swab	Rhinonycteridae	Paratriaenops furculus	F	Madagascar	Cave	1-Nov-14	0	Y	Lebarbenchon et al. (2017) Astroviruses in bats, Madagascar. Emerging Microbes & Infections. 2017;6: 1–3.	0	N	NA	0	Y	Joffrin et al. (2020) Bat coronavirus phylogeography in the Western Indian Ocean. Scientific Reports. 2020;10.
SMG18897	Swab	Rhinonycteridae	Paratriaenops furculus	F	Madagascar	Cave	1-Nov-14	0	Y	Lebarbenchon et al. (2017) Astroviruses in bats, Madagascar. Emerging Microbes & Infections. 2017;6: 1–3.	0	N	NA	0	Y	Joffrin et al. (2020) Bat coronavirus phylogeography in the Western Indian Ocean. Scientific Reports. 2020;10.
SMG18898	Swab	Rhinonycteridae	Paratriaenops furculus	F	Madagascar	Cave	1-Nov-14	0	Y	Lebarbenchon et al. (2017) Astroviruses in bats, Madagascar. Emerging Microbes & Infections. 2017;6: 1–3.	1	N	NA	0	Y	Joffrin et al. (2020) Bat coronavirus phylogeography in the Western Indian Ocean. Scientific Reports. 2020;10.
SMG18899	Swab	Rhinonycteridae	Paratriaenops furculus	M	Madagascar	Cave	1-Nov-14	0	Y	Lebarbenchon et al. (2017) Astroviruses in bats, Madagascar. Emerging Microbes & Infections. 2017;6: 1–3.	1	N	NA	0	Y	Joffrin et al. (2020) Bat coronavirus phylogeography in the Western Indian Ocean. Scientific Reports. 2020;10.
SMG18900	Swab	Rhinonycteridae	Paratriaenops furculus	F	Madagascar	Cave	1-Nov-14	1	Y	Lebarbenchon et al. (2017) Astroviruses in bats, Madagascar. Emerging Microbes & Infections. 2017;6: 1–3.	0	N	NA	0	Y	Joffrin et al. (2020) Bat coronavirus phylogeography in the Western Indian Ocean. Scientific Reports. 2020;10.
SMG18901	Swab	Rhinonycteridae	Paratriaenops furculus	F	Madagascar	Cave	1-Nov-14	0	Y	Lebarbenchon et al. (2017) Astroviruses in bats, Madagascar. Emerging Microbes & Infections. 2017;6: 1–3.	0	N	NA	0	Y	Joffrin et al. (2020) Bat coronavirus phylogeography in the Western Indian Ocean. Scientific Reports. 2020;10.
SMG18902	Swab	Rhinonycteridae	Paratriaenops furculus	F	Madagascar	Cave	1-Nov-14	1	Y	Lebarbenchon et al. (2017) Astroviruses in bats, Madagascar. Emerging Microbes & Infections. 2017;6: 1–3.	0	N	NA	0	Y	Joffrin et al. (2020) Bat coronavirus phylogeography in the Western Indian Ocean. Scientific Reports. 2020;10.
SMG18903	Swab	Vespertilionidae	Myotis goudoti	M	Madagascar	Cave	1-Nov-14	0	Y	Lebarbenchon et al. (2017) Astroviruses in bats, Madagascar. Emerging Microbes & Infections. 2017;6: 1–3.	0	N	NA	0	Y	Joffrin et al. (2020) Bat coronavirus phylogeography in the Western Indian Ocean. Scientific Reports. 2020;10.
SMG18904	Swab	Miniopteridae	Miniopterus griveaudi	M	Madagascar	Cave	1-Nov-14	0	Y	Lebarbenchon et al. (2017) Astroviruses in bats, Madagascar. Emerging Microbes & Infections. 2017;6: 1–3.	0	N	NA	0	Y	Joffrin et al. (2020) Bat coronavirus phylogeography in the Western Indian Ocean. Scientific Reports. 2020;10.
SMG18905	Swab	Miniopteridae	Miniopterus griveaudi	M	Madagascar	Cave	1-Nov-14	1	Y	Lebarbenchon et al. (2017) Astroviruses in bats, Madagascar. Emerging Microbes & Infections. 2017;6: 1–3.	0	N	NA	0	Y	Joffrin et al. (2020) Bat coronavirus phylogeography in the Western Indian Ocean. Scientific Reports. 2020;10.
SMG18906	Swab	Miniopteridae	Miniopterus griveaudi	M	Madagascar	Cave	1-Nov-14	0	Y	Lebarbenchon et al. (2017) Astroviruses in bats, Madagascar. Emerging Microbes & Infections. 2017;6: 1–3.	0	N	NA	0	Y	Joffrin et al. (2020) Bat coronavirus phylogeography in the Western Indian Ocean. Scientific Reports. 2020;10.
SMG18907	Swab	Miniopteridae	Miniopterus griveaudi	M	Madagascar	Cave	1-Nov-14	0	Y	Lebarbenchon et al. (2017) Astroviruses in bats, Madagascar. Emerging Microbes & Infections. 2017;6: 1–3.	0	N	NA	0	Y	Joffrin et al. (2020) Bat coronavirus phylogeography in the Western Indian Ocean. Scientific Reports. 2020;10.
SMG18908	Swab	Miniopteridae	Miniopterus griveaudi	F	Madagascar	Cave	1-Nov-14	0	Y	Lebarbenchon et al. (2017) Astroviruses in bats, Madagascar. Emerging Microbes & Infections. 2017;6: 1–3.	0	N	NA	0	Y	Joffrin et al. (2020) Bat coronavirus phylogeography in the Western Indian Ocean. Scientific Reports. 2020;10.
SMG18909	Swab	Miniopteridae	Miniopterus griveaudi	M	Madagascar	Cave	1-Nov-14	0	Y	Lebarbenchon et al. (2017) Astroviruses in bats, Madagascar. Emerging Microbes & Infections. 2017;6: 1–3.	0	N	NA	0	Y	Joffrin et al. (2020) Bat coronavirus phylogeography in the Western Indian Ocean. Scientific Reports. 2020;10.
SMG18915	Swab	Vespertilionidae	Pipistrellus hesperidus	F	Madagascar	NA	1-Nov-14	0	Y	Lebarbenchon et al. (2017) Astroviruses in bats, Madagascar. Emerging Microbes & Infections. 2017;6: 1–3.	0	N	NA	0	Y	Joffrin et al. (2020) Bat coronavirus phylogeography in the Western Indian Ocean. Scientific Reports. 2020;10.
SMG18916	Swab	Vespertilionidae	Pipistrellus hesperidus	F	Madagascar	NA	1-Nov-14	0	Y	Lebarbenchon et al. (2017) Astroviruses in bats, Madagascar. Emerging Microbes & Infections. 2017;6: 1–3.	0	N	NA	0	Y	Joffrin et al. (2020) Bat coronavirus phylogeography in the Western Indian Ocean. Scientific Reports. 2020;10.
SMG18917	Swab	Vespertilionidae	Pipistrellus hesperidus	M	Madagascar	NA	1-Nov-14	0	Y	Lebarbenchon et al. (2017) Astroviruses in bats, Madagascar. Emerging Microbes & Infections. 2017;6: 1–3.	0	N	NA	0	Y	Joffrin et al. (2020) Bat coronavirus phylogeography in the Western Indian Ocean. Scientific Reports. 2020;10.
SMG18918	Swab	Vespertilionidae	Pipistrellus hesperidus	F	Madagascar	NA	1-Nov-14	0	Y	Lebarbenchon et al. (2017) Astroviruses in bats, Madagascar. Emerging Microbes & Infections. 2017;6: 1–3.	0	N	NA	0	Y	Joffrin et al. (2020) Bat coronavirus phylogeography in the Western Indian Ocean. Scientific Reports. 2020;10.
SMG18919	Swab	Vespertilionidae	Pipistrellus hesperidus	F	Madagascar	NA	1-Nov-14	0	Y	Lebarbenchon et al. (2017) Astroviruses in bats, Madagascar. Emerging Microbes & Infections. 2017;6: 1–3.	0	N	NA	0	Y	Joffrin et al. (2020) Bat coronavirus phylogeography in the Western Indian Ocean. Scientific Reports. 2020;10.
SMG18920	Swab	Vespertilionidae	Myotis goudoti	F	Madagascar	Cave	1-Nov-14	1	Y	Lebarbenchon et al. (2017) Astroviruses in bats, Madagascar. Emerging Microbes & Infections. 2017;6: 1–3.	0	N	NA	0	Y	Joffrin et al. (2020) Bat coronavirus phylogeography in the Western Indian Ocean. Scientific Reports. 2020;10.
SMG18921	Swab	Pteropodidae	Rousettus madagascariensis	F	Madagascar	Cave	1-Nov-14	1	Y	Lebarbenchon et al. (2017) Astroviruses in bats, Madagascar. Emerging Microbes & Infections. 2017;6: 1–3.	0	N	NA	0	Y	Joffrin et al. (2020) Bat coronavirus phylogeography in the Western Indian Ocean. Scientific Reports. 2020;10.
SMG18922	Swab	Pteropodidae	Rousettus madagascariensis	F	Madagascar	Cave	1-Nov-14	0	Y	Lebarbenchon et al. (2017) Astroviruses in bats, Madagascar. Emerging Microbes & Infections. 2017;6: 1–3.	0	N	NA	0	Y	Joffrin et al. (2020) Bat coronavirus phylogeography in the Western Indian Ocean. Scientific Reports. 2020;10.
SMG18923	Swab	Pteropodidae	Rousettus madagascariensis	F	Madagascar	Cave	1-Nov-14	0	Y	Lebarbenchon et al. (2017) Astroviruses in bats, Madagascar. Emerging Microbes & Infections. 2017;6: 1–3.	0	N	NA	0	Y	Joffrin et al. (2020) Bat coronavirus phylogeography in the Western Indian Ocean. Scientific Reports. 2020;10.
SMG18924	Swab	Pteropodidae	Rousettus madagascariensis	M	Madagascar	Cave	1-Nov-14	0	Y	Lebarbenchon et al. (2017) Astroviruses in bats, Madagascar. Emerging Microbes & Infections. 2017;6: 1–3.	0	N	NA	0	Y	Joffrin et al. (2020) Bat coronavirus phylogeography in the Western Indian Ocean. Scientific Reports. 2020;10.
SMG18925	Swab	Pteropodidae	Rousettus madagascariensis	M	Madagascar	Cave	1-Nov-14	0	Y	Lebarbenchon et al. (2017) Astroviruses in bats, Madagascar. Emerging Microbes & Infections. 2017;6: 1–3.	0	N	NA	0	Y	Joffrin et al. (2020) Bat coronavirus phylogeography in the Western Indian Ocean. Scientific Reports. 2020;10.
SMG18926	Swab	Pteropodidae	Rousettus madagascariensis	F	Madagascar	Cave	1-Nov-14	0	Y	Lebarbenchon et al. (2017) Astroviruses in bats, Madagascar. Emerging Microbes & Infections. 2017;6: 1–3.	0	N	NA	0	Y	Joffrin et al. (2020) Bat coronavirus phylogeography in the Western Indian Ocean. Scientific Reports. 2020;10.
SMG18927	Swab	Pteropodidae	Rousettus madagascariensis	M	Madagascar	Cave	1-Nov-14	0	Y	Lebarbenchon et al. (2017) Astroviruses in bats, Madagascar. Emerging Microbes & Infections. 2017;6: 1–3.	0	N	NA	0	Y	Joffrin et al. (2020) Bat coronavirus phylogeography in the Western Indian Ocean. Scientific Reports. 2020;10.
SMG18928	Swab	Pteropodidae	Rousettus madagascariensis	F	Madagascar	Cave	1-Nov-14	0	Y	Lebarbenchon et al. (2017) Astroviruses in bats, Madagascar. Emerging Microbes & Infections. 2017;6: 1–3.	0	N	NA	1	Y	Joffrin et al. (2020) Bat coronavirus phylogeography in the Western Indian Ocean. Scientific Reports. 2020;10.
SMG18929	Swab	Pteropodidae	Rousettus madagascariensis	F	Madagascar	Cave	1-Nov-14	0	Y	Lebarbenchon et al. (2017) Astroviruses in bats, Madagascar. Emerging Microbes & Infections. 2017;6: 1–3.	0	N	NA	0	Y	Joffrin et al. (2020) Bat coronavirus phylogeography in the Western Indian Ocean. Scientific Reports. 2020;10.
SMG18930	Swab	Pteropodidae	Rousettus madagascariensis	F	Madagascar	Cave	1-Nov-14	0	Y	Lebarbenchon et al. (2017) Astroviruses in bats, Madagascar. Emerging Microbes & Infections. 2017;6: 1–3.	0	N	NA	1	Y	Joffrin et al. (2020) Bat coronavirus phylogeography in the Western Indian Ocean. Scientific Reports. 2020;10.
SMG18947	Swab	Hipposideridae	Hipposideros caffer	M	Mozambique	Cave	3-Feb-15	0	Y	Hoarau et al. (2018) Bat Astrovirus in Mozambique. Virology Journal. 2018;15.	0	N	NA	0	Y	Joffrin et al. (2020) Bat coronavirus phylogeography in the Western Indian Ocean. Scientific Reports. 2020;10.
SMG18948	Swab	Hipposideridae	Hipposideros caffer	M	Mozambique	Cave	3-Feb-15	0	Y	Hoarau et al. (2018) Bat Astrovirus in Mozambique. Virology Journal. 2018;15.	0	N	NA	0	Y	Joffrin et al. (2020) Bat coronavirus phylogeography in the Western Indian Ocean. Scientific Reports. 2020;10.
SMG18949	Swab	Hipposideridae	Hipposideros caffer	M	Mozambique	Cave	3-Feb-15	1	Y	Hoarau et al. (2018) Bat Astrovirus in Mozambique. Virology Journal. 2018;15.	0	N	NA	1	Y	Joffrin et al. (2020) Bat coronavirus phylogeography in the Western Indian Ocean. Scientific Reports. 2020;10.
SMG18950	Swab	Hipposideridae	Hipposideros caffer	M	Mozambique	Cave	3-Feb-15	0	Y	Hoarau et al. (2018) Bat Astrovirus in Mozambique. Virology Journal. 2018;15.	0	N	NA	1	Y	Joffrin et al. (2020) Bat coronavirus phylogeography in the Western Indian Ocean. Scientific Reports. 2020;10.
SMG18951	Swab	Hipposideridae	Hipposideros caffer	M	Mozambique	Cave	3-Feb-15	0	Y	Hoarau et al. (2018) Bat Astrovirus in Mozambique. Virology Journal. 2018;15.	0	N	NA	1	Y	Joffrin et al. (2020) Bat coronavirus phylogeography in the Western Indian Ocean. Scientific Reports. 2020;10.
SMG18952	Swab	Hipposideridae	Hipposideros caffer	F	Mozambique	Cave	3-Feb-15	1	Y	Hoarau et al. (2018) Bat Astrovirus in Mozambique. Virology Journal. 2018;15.	0	N	NA	0	Y	Joffrin et al. (2020) Bat coronavirus phylogeography in the Western Indian Ocean. Scientific Reports. 2020;10.
SMG18953	Swab	Rhinolophidae	Rhinolophus mossambicus	F	Mozambique	Cave	3-Feb-15	0	Y	Hoarau et al. (2018) Bat Astrovirus in Mozambique. Virology Journal. 2018;15.	0	N	NA	0	Y	Joffrin et al. (2020) Bat coronavirus phylogeography in the Western Indian Ocean. Scientific Reports. 2020;10.
SMG18954	Swab	Rhinolophidae	Rhinolophus mossambicus	F	Mozambique	Cave	3-Feb-15	0	Y	Hoarau et al. (2018) Bat Astrovirus in Mozambique. Virology Journal. 2018;15.	0	N	NA	0	Y	Joffrin et al. (2020) Bat coronavirus phylogeography in the Western Indian Ocean. Scientific Reports. 2020;10.
SMG18955	Swab	Rhinolophidae	Rhinolophus mossambicus	M	Mozambique	Cave	3-Feb-15	0	Y	Hoarau et al. (2018) Bat Astrovirus in Mozambique. Virology Journal. 2018;15.	0	N	NA	0	Y	Joffrin et al. (2020) Bat coronavirus phylogeography in the Western Indian Ocean. Scientific Reports. 2020;10.
SMG18956	Swab	Rhinolophidae	Rhinolophus mossambicus	F	Mozambique	Cave	3-Feb-15	0	Y	Hoarau et al. (2018) Bat Astrovirus in Mozambique. Virology Journal. 2018;15.	0	N	NA	0	Y	Joffrin et al. (2020) Bat coronavirus phylogeography in the Western Indian Ocean. Scientific Reports. 2020;10.
SMG18957	Swab	Rhinolophidae	Rhinolophus mossambicus	M	Mozambique	Cave	3-Feb-15	0	Y	Hoarau et al. (2018) Bat Astrovirus in Mozambique. Virology Journal. 2018;15.	0	N	NA	0	Y	Joffrin et al. (2020) Bat coronavirus phylogeography in the Western Indian Ocean. Scientific Reports. 2020;10.
SMG18958	Swab	Rhinonycteridae	Triaenops afer	M	Mozambique	Cave	3-Feb-15	1	Y	Hoarau et al. (2018) Bat Astrovirus in Mozambique. Virology Journal. 2018;15.	0	N	NA	1	Y	Joffrin et al. (2020) Bat coronavirus phylogeography in the Western Indian Ocean. Scientific Reports. 2020;10.
SMG18959	Swab	Rhinolophidae	Rhinolophus lobatus	M	Mozambique	Cave	3-Feb-15	0	Y	Hoarau et al. (2018) Bat Astrovirus in Mozambique. Virology Journal. 2018;15.	0	N	NA	0	Y	Joffrin et al. (2020) Bat coronavirus phylogeography in the Western Indian Ocean. Scientific Reports. 2020;10.
SMG18960	Swab	Rhinolophidae	Rhinolophus mossambicus	M	Mozambique	Cave	3-Feb-15	0	Y	Hoarau et al. (2018) Bat Astrovirus in Mozambique. Virology Journal. 2018;15.	0	N	NA	0	Y	Joffrin et al. (2020) Bat coronavirus phylogeography in the Western Indian Ocean. Scientific Reports. 2020;10.
SMG18961	Swab	Rhinolophidae	Rhinolophus mossambicus	M	Mozambique	Cave	3-Feb-15	0	Y	Hoarau et al. (2018) Bat Astrovirus in Mozambique. Virology Journal. 2018;15.	0	N	NA	0	Y	Joffrin et al. (2020) Bat coronavirus phylogeography in the Western Indian Ocean. Scientific Reports. 2020;10.
SMG18962	Swab	Hipposideridae	Hipposideros caffer	F	Mozambique	Cave	3-Feb-15	0	Y	Hoarau et al. (2018) Bat Astrovirus in Mozambique. Virology Journal. 2018;15.	0	N	NA	0	Y	Joffrin et al. (2020) Bat coronavirus phylogeography in the Western Indian Ocean. Scientific Reports. 2020;10.
SMG18963	Swab	Hipposideridae	Hipposideros caffer	F	Mozambique	Cave	3-Feb-15	1	Y	Hoarau et al. (2018) Bat Astrovirus in Mozambique. Virology Journal. 2018;15.	0	N	NA	1	Y	Joffrin et al. (2020) Bat coronavirus phylogeography in the Western Indian Ocean. Scientific Reports. 2020;10.
SMG18964	Swab	Hipposideridae	Hipposideros caffer	M	Mozambique	Cave	3-Feb-15	0	Y	Hoarau et al. (2018) Bat Astrovirus in Mozambique. Virology Journal. 2018;15.	0	N	NA	0	Y	Joffrin et al. (2020) Bat coronavirus phylogeography in the Western Indian Ocean. Scientific Reports. 2020;10.
SMG18968	Swab	Nycteridae	Nycteris thebaica	M	Mozambique	Cave	4-Feb-15	0	Y	Hoarau et al. (2018) Bat Astrovirus in Mozambique. Virology Journal. 2018;15.	0	N	NA	0	Y	Joffrin et al. (2020) Bat coronavirus phylogeography in the Western Indian Ocean. Scientific Reports. 2020;10.
SMG18969	Swab	Nycteridae	Nycteris thebaica	F	Mozambique	Cave	4-Feb-15	1	Y	Hoarau et al. (2018) Bat Astrovirus in Mozambique. Virology Journal. 2018;15.	0	N	NA	0	Y	Joffrin et al. (2020) Bat coronavirus phylogeography in the Western Indian Ocean. Scientific Reports. 2020;10.
SMG18970	Swab	Nycteridae	Nycteris thebaica	F	Mozambique	Cave	4-Feb-15	0	Y	Hoarau et al. (2018) Bat Astrovirus in Mozambique. Virology Journal. 2018;15.	0	N	NA	1	Y	Joffrin et al. (2020) Bat coronavirus phylogeography in the Western Indian Ocean. Scientific Reports. 2020;10.
SMG18971	Swab	Nycteridae	Nycteris thebaica	M	Mozambique	Cave	4-Feb-15	1	Y	Hoarau et al. (2018) Bat Astrovirus in Mozambique. Virology Journal. 2018;15.	0	N	NA	1	Y	Joffrin et al. (2020) Bat coronavirus phylogeography in the Western Indian Ocean. Scientific Reports. 2020;10.
SMG18972	Swab	Nycteridae	Nycteris thebaica	F	Mozambique	Cave	4-Feb-15	0	Y	Hoarau et al. (2018) Bat Astrovirus in Mozambique. Virology Journal. 2018;15.	0	N	NA	1	Y	Joffrin et al. (2020) Bat coronavirus phylogeography in the Western Indian Ocean. Scientific Reports. 2020;10.
SMG18973	Swab	Nycteridae	Nycteris thebaica	F	Mozambique	Cave	4-Feb-15	0	Y	Hoarau et al. (2018) Bat Astrovirus in Mozambique. Virology Journal. 2018;15.	0	N	NA	0	Y	Joffrin et al. (2020) Bat coronavirus phylogeography in the Western Indian Ocean. Scientific Reports. 2020;10.
SMG18974	Swab	Nycteridae	Nycteris thebaica	F	Mozambique	Cave	4-Feb-15	0	Y	Hoarau et al. (2018) Bat Astrovirus in Mozambique. Virology Journal. 2018;15.	0	N	NA	1	Y	Joffrin et al. (2020) Bat coronavirus phylogeography in the Western Indian Ocean. Scientific Reports. 2020;10.
SMG18975	Swab	Rhinolophidae	Rhinolophus mossambicus	F	Mozambique	Cave	4-Feb-15	0	Y	Hoarau et al. (2018) Bat Astrovirus in Mozambique. Virology Journal. 2018;15.	0	N	NA	0	Y	Joffrin et al. (2020) Bat coronavirus phylogeography in the Western Indian Ocean. Scientific Reports. 2020;10.
SMG18976	Swab	Rhinolophidae	Rhinolophus mossambicus	F	Mozambique	Cave	4-Feb-15	0	Y	Hoarau et al. (2018) Bat Astrovirus in Mozambique. Virology Journal. 2018;15.	0	N	NA	0	Y	Joffrin et al. (2020) Bat coronavirus phylogeography in the Western Indian Ocean. Scientific Reports. 2020;10.
SMG18977	Swab	Rhinolophidae	Rhinolophus mossambicus	M	Mozambique	Cave	4-Feb-15	0	Y	Hoarau et al. (2018) Bat Astrovirus in Mozambique. Virology Journal. 2018;15.	0	N	NA	0	Y	Joffrin et al. (2020) Bat coronavirus phylogeography in the Western Indian Ocean. Scientific Reports. 2020;10.
SMG18978	Swab	Rhinolophidae	Rhinolophus mossambicus	M	Mozambique	Cave	4-Feb-15	0	Y	Hoarau et al. (2018) Bat Astrovirus in Mozambique. Virology Journal. 2018;15.	0	N	NA	0	Y	Joffrin et al. (2020) Bat coronavirus phylogeography in the Western Indian Ocean. Scientific Reports. 2020;10.
SMG18979	Swab	Rhinolophidae	Rhinolophus mossambicus	F	Mozambique	Cave	4-Feb-15	0	Y	Hoarau et al. (2018) Bat Astrovirus in Mozambique. Virology Journal. 2018;15.	0	N	NA	0	Y	Joffrin et al. (2020) Bat coronavirus phylogeography in the Western Indian Ocean. Scientific Reports. 2020;10.
SMG18980	Swab	Rhinolophidae	Rhinolophus mossambicus	F	Mozambique	Cave	4-Feb-15	0	Y	Hoarau et al. (2018) Bat Astrovirus in Mozambique. Virology Journal. 2018;15.	0	N	NA	0	Y	Joffrin et al. (2020) Bat coronavirus phylogeography in the Western Indian Ocean. Scientific Reports. 2020;10.
SMG18981	Swab	Rhinolophidae	Rhinolophus mossambicus	F	Mozambique	Cave	4-Feb-15	0	Y	Hoarau et al. (2018) Bat Astrovirus in Mozambique. Virology Journal. 2018;15.	0	N	NA	0	Y	Joffrin et al. (2020) Bat coronavirus phylogeography in the Western Indian Ocean. Scientific Reports. 2020;10.
SMG18982	Swab	Nycteridae	Nycteris thebaica	F	Mozambique	Cave	4-Feb-15	1	Y	Hoarau et al. (2018) Bat Astrovirus in Mozambique. Virology Journal. 2018;15.	0	N	NA	0	Y	Joffrin et al. (2020) Bat coronavirus phylogeography in the Western Indian Ocean. Scientific Reports. 2020;10.
SMG18983	Swab	Rhinolophidae	Rhinolophus mossambicus	M	Mozambique	Cave	4-Feb-15	0	Y	Hoarau et al. (2018) Bat Astrovirus in Mozambique. Virology Journal. 2018;15.	0	N	NA	0	Y	Joffrin et al. (2020) Bat coronavirus phylogeography in the Western Indian Ocean. Scientific Reports. 2020;10.
SMG18984	Swab	Rhinolophidae	Rhinolophus mossambicus	F	Mozambique	Cave	4-Feb-15	0	Y	Hoarau et al. (2018) Bat Astrovirus in Mozambique. Virology Journal. 2018;15.	0	N	NA	0	Y	Joffrin et al. (2020) Bat coronavirus phylogeography in the Western Indian Ocean. Scientific Reports. 2020;10.
SMG18985	Swab	Rhinolophidae	Rhinolophus mossambicus	F	Mozambique	Cave	4-Feb-15	0	Y	Hoarau et al. (2018) Bat Astrovirus in Mozambique. Virology Journal. 2018;15.	0	N	NA	0	Y	Joffrin et al. (2020) Bat coronavirus phylogeography in the Western Indian Ocean. Scientific Reports. 2020;10.
SMG18986	Swab	Hipposideridae	Hipposideros caffer	M	Mozambique	Cave	4-Feb-15	0	Y	Hoarau et al. (2018) Bat Astrovirus in Mozambique. Virology Journal. 2018;15.	0	N	NA	0	Y	Joffrin et al. (2020) Bat coronavirus phylogeography in the Western Indian Ocean. Scientific Reports. 2020;10.
SMG18987	Swab	Hipposideridae	Hipposideros caffer	F	Mozambique	Cave	4-Feb-15	0	Y	Hoarau et al. (2018) Bat Astrovirus in Mozambique. Virology Journal. 2018;15.	0	N	NA	1	Y	Joffrin et al. (2020) Bat coronavirus phylogeography in the Western Indian Ocean. Scientific Reports. 2020;10.
SMG18988	Swab	Rhinolophidae	Rhinolophus lobatus	F	Mozambique	Cave	4-Feb-15	0	Y	Hoarau et al. (2018) Bat Astrovirus in Mozambique. Virology Journal. 2018;15.	0	N	NA	1	Y	Joffrin et al. (2020) Bat coronavirus phylogeography in the Western Indian Ocean. Scientific Reports. 2020;10.
SMG18989	Swab	Rhinolophidae	Rhinolophus lobatus	M	Mozambique	Cave	4-Feb-15	0	Y	Hoarau et al. (2018) Bat Astrovirus in Mozambique. Virology Journal. 2018;15.	0	N	NA	1	Y	Joffrin et al. (2020) Bat coronavirus phylogeography in the Western Indian Ocean. Scientific Reports. 2020;10.
SMG18990	Swab	Rhinolophidae	Rhinolophus lobatus	M	Mozambique	Cave	4-Feb-15	0	Y	Hoarau et al. (2018) Bat Astrovirus in Mozambique. Virology Journal. 2018;15.	0	N	NA	1	Y	Joffrin et al. (2020) Bat coronavirus phylogeography in the Western Indian Ocean. Scientific Reports. 2020;10.
SMG18991	Swab	Rhinolophidae	Rhinolophus lobatus	F	Mozambique	Cave	4-Feb-15	0	Y	Hoarau et al. (2018) Bat Astrovirus in Mozambique. Virology Journal. 2018;15.	0	N	NA	1	Y	Joffrin et al. (2020) Bat coronavirus phylogeography in the Western Indian Ocean. Scientific Reports. 2020;10.
SMG18992	Swab	Rhinolophidae	Rhinolophus lobatus	M	Mozambique	Cave	4-Feb-15	0	Y	Hoarau et al. (2018) Bat Astrovirus in Mozambique. Virology Journal. 2018;15.	0	N	NA	1	Y	Joffrin et al. (2020) Bat coronavirus phylogeography in the Western Indian Ocean. Scientific Reports. 2020;10.
SMG18993	Swab	Rhinonycteridae	Triaenops afer	M	Mozambique	Cave	4-Feb-15	1	Y	Hoarau et al. (2018) Bat Astrovirus in Mozambique. Virology Journal. 2018;15.	0	N	NA	1	Y	Joffrin et al. (2020) Bat coronavirus phylogeography in the Western Indian Ocean. Scientific Reports. 2020;10.
SMG18994	Swab	Rhinonycteridae	Triaenops afer	M	Mozambique	Cave	4-Feb-15	0	Y	Hoarau et al. (2018) Bat Astrovirus in Mozambique. Virology Journal. 2018;15.	0	N	NA	0	Y	Joffrin et al. (2020) Bat coronavirus phylogeography in the Western Indian Ocean. Scientific Reports. 2020;10.
SMG18995	Swab	Rhinonycteridae	Triaenops afer	M	Mozambique	Cave	4-Feb-15	0	Y	Hoarau et al. (2018) Bat Astrovirus in Mozambique. Virology Journal. 2018;15.	0	N	NA	0	Y	Joffrin et al. (2020) Bat coronavirus phylogeography in the Western Indian Ocean. Scientific Reports. 2020;10.
SMG18996	Swab	Rhinonycteridae	Triaenops afer	M	Mozambique	Cave	4-Feb-15	0	Y	Hoarau et al. (2018) Bat Astrovirus in Mozambique. Virology Journal. 2018;15.	0	N	NA	1	Y	Joffrin et al. (2020) Bat coronavirus phylogeography in the Western Indian Ocean. Scientific Reports. 2020;10.
SMG18997	Swab	Rhinonycteridae	Triaenops afer	M	Mozambique	Cave	4-Feb-15	0	Y	Hoarau et al. (2018) Bat Astrovirus in Mozambique. Virology Journal. 2018;15.	0	N	NA	1	Y	Joffrin et al. (2020) Bat coronavirus phylogeography in the Western Indian Ocean. Scientific Reports. 2020;10.
SMG18998	Swab	Rhinonycteridae	Triaenops afer	M	Mozambique	Cave	4-Feb-15	0	Y	Hoarau et al. (2018) Bat Astrovirus in Mozambique. Virology Journal. 2018;15.	0	N	NA	0	Y	Joffrin et al. (2020) Bat coronavirus phylogeography in the Western Indian Ocean. Scientific Reports. 2020;10.
SMG18999	Swab	Rhinonycteridae	Triaenops afer	M	Mozambique	Cave	4-Feb-15	0	Y	Hoarau et al. (2018) Bat Astrovirus in Mozambique. Virology Journal. 2018;15.	0	N	NA	0	Y	Joffrin et al. (2020) Bat coronavirus phylogeography in the Western Indian Ocean. Scientific Reports. 2020;10.
SMG19000	Swab	Rhinonycteridae	Triaenops afer	M	Mozambique	Cave	4-Feb-15	0	Y	Hoarau et al. (2018) Bat Astrovirus in Mozambique. Virology Journal. 2018;15.	0	N	NA	0	Y	Joffrin et al. (2020) Bat coronavirus phylogeography in the Western Indian Ocean. Scientific Reports. 2020;10.
SMG19001	Swab	Rhinonycteridae	Triaenops afer	M	Mozambique	Cave	4-Feb-15	0	Y	Hoarau et al. (2018) Bat Astrovirus in Mozambique. Virology Journal. 2018;15.	0	N	NA	0	Y	Joffrin et al. (2020) Bat coronavirus phylogeography in the Western Indian Ocean. Scientific Reports. 2020;10.
SMG19002	Swab	Hipposideridae	Hipposideros caffer	M	Mozambique	Cave	4-Feb-15	0	Y	Hoarau et al. (2018) Bat Astrovirus in Mozambique. Virology Journal. 2018;15.	0	N	NA	1	Y	Joffrin et al. (2020) Bat coronavirus phylogeography in the Western Indian Ocean. Scientific Reports. 2020;10.
SMG19003	Swab	Miniopteridae	Miniopterus mossambicus	M	Mozambique	Cave	5-Feb-15	0	Y	Hoarau et al. (2018) Bat Astrovirus in Mozambique. Virology Journal. 2018;15.	0	N	NA	0	Y	Joffrin et al. (2020) Bat coronavirus phylogeography in the Western Indian Ocean. Scientific Reports. 2020;10.
SMG19004	Swab	Miniopteridae	Miniopterus mossambicus	M	Mozambique	Cave	5-Feb-15	1	Y	Hoarau et al. (2018) Bat Astrovirus in Mozambique. Virology Journal. 2018;15.	0	N	NA	1	Y	Joffrin et al. (2020) Bat coronavirus phylogeography in the Western Indian Ocean. Scientific Reports. 2020;10.
SMG19005	Swab	Miniopteridae	Miniopterus mossambicus	M	Mozambique	Cave	5-Feb-15	0	Y	Hoarau et al. (2018) Bat Astrovirus in Mozambique. Virology Journal. 2018;15.	0	N	NA	0	Y	Joffrin et al. (2020) Bat coronavirus phylogeography in the Western Indian Ocean. Scientific Reports. 2020;10.
SMG19006	Swab	Miniopteridae	Miniopterus mossambicus	M	Mozambique	Cave	5-Feb-15	0	Y	Hoarau et al. (2018) Bat Astrovirus in Mozambique. Virology Journal. 2018;15.	0	N	NA	1	Y	Joffrin et al. (2020) Bat coronavirus phylogeography in the Western Indian Ocean. Scientific Reports. 2020;10.
SMG19007	Swab	Miniopteridae	Miniopterus mossambicus	M	Mozambique	Cave	5-Feb-15	0	Y	Hoarau et al. (2018) Bat Astrovirus in Mozambique. Virology Journal. 2018;15.	0	N	NA	0	Y	Joffrin et al. (2020) Bat coronavirus phylogeography in the Western Indian Ocean. Scientific Reports. 2020;10.
SMG19008	Swab	Miniopteridae	Miniopterus mossambicus	M	Mozambique	Cave	5-Feb-15	0	Y	Hoarau et al. (2018) Bat Astrovirus in Mozambique. Virology Journal. 2018;15.	0	N	NA	0	Y	Joffrin et al. (2020) Bat coronavirus phylogeography in the Western Indian Ocean. Scientific Reports. 2020;10.
SMG19009	Swab	Miniopteridae	Miniopterus mossambicus	M	Mozambique	Cave	5-Feb-15	0	Y	Hoarau et al. (2018) Bat Astrovirus in Mozambique. Virology Journal. 2018;15.	0	N	NA	0	Y	Joffrin et al. (2020) Bat coronavirus phylogeography in the Western Indian Ocean. Scientific Reports. 2020;10.
SMG19010	Swab	Miniopteridae	Miniopterus mossambicus	F	Mozambique	Cave	5-Feb-15	0	Y	Hoarau et al. (2018) Bat Astrovirus in Mozambique. Virology Journal. 2018;15.	0	N	NA	0	Y	Joffrin et al. (2020) Bat coronavirus phylogeography in the Western Indian Ocean. Scientific Reports. 2020;10.
SMG19011	Swab	Miniopteridae	Miniopterus mossambicus	M	Mozambique	Cave	5-Feb-15	0	Y	Hoarau et al. (2018) Bat Astrovirus in Mozambique. Virology Journal. 2018;15.	0	N	NA	0	Y	Joffrin et al. (2020) Bat coronavirus phylogeography in the Western Indian Ocean. Scientific Reports. 2020;10.
SMG19012	Swab	Miniopteridae	Miniopterus mossambicus	F	Mozambique	Cave	5-Feb-15	0	Y	Hoarau et al. (2018) Bat Astrovirus in Mozambique. Virology Journal. 2018;15.	0	N	NA	0	Y	Joffrin et al. (2020) Bat coronavirus phylogeography in the Western Indian Ocean. Scientific Reports. 2020;10.
SMG19013	Swab	Miniopteridae	Miniopterus mossambicus	M	Mozambique	Cave	5-Feb-15	0	Y	Hoarau et al. (2018) Bat Astrovirus in Mozambique. Virology Journal. 2018;15.	0	N	NA	1	Y	Joffrin et al. (2020) Bat coronavirus phylogeography in the Western Indian Ocean. Scientific Reports. 2020;10.
SMG19014	Swab	Miniopteridae	Miniopterus mossambicus	F	Mozambique	Cave	5-Feb-15	0	Y	Hoarau et al. (2018) Bat Astrovirus in Mozambique. Virology Journal. 2018;15.	0	N	NA	0	Y	Joffrin et al. (2020) Bat coronavirus phylogeography in the Western Indian Ocean. Scientific Reports. 2020;10.
SMG19015	Swab	Miniopteridae	Miniopterus mossambicus	M	Mozambique	Cave	5-Feb-15	0	Y	Hoarau et al. (2018) Bat Astrovirus in Mozambique. Virology Journal. 2018;15.	0	N	NA	1	Y	Joffrin et al. (2020) Bat coronavirus phylogeography in the Western Indian Ocean. Scientific Reports. 2020;10.
SMG19016	Swab	Hipposideridae	Hipposideros caffer	F	Mozambique	Cave	5-Feb-15	0	Y	Hoarau et al. (2018) Bat Astrovirus in Mozambique. Virology Journal. 2018;15.	0	N	NA	0	Y	Joffrin et al. (2020) Bat coronavirus phylogeography in the Western Indian Ocean. Scientific Reports. 2020;10.
SMG19017	Swab	Rhinolophidae	Rhinolophus rhodesiae	F	Mozambique	Cave	5-Feb-15	0	Y	Hoarau et al. (2018) Bat Astrovirus in Mozambique. Virology Journal. 2018;15.	0	N	NA	0	Y	Joffrin et al. (2020) Bat coronavirus phylogeography in the Western Indian Ocean. Scientific Reports. 2020;10.
SMG19018	Swab	Rhinolophidae	Rhinolophus rhodesiae	M	Mozambique	Cave	5-Feb-15	0	Y	Hoarau et al. (2018) Bat Astrovirus in Mozambique. Virology Journal. 2018;15.	0	N	NA	0	Y	Joffrin et al. (2020) Bat coronavirus phylogeography in the Western Indian Ocean. Scientific Reports. 2020;10.
SMG19019	Swab	Rhinolophidae	Rhinolophus rhodesiae	F	Mozambique	Cave	5-Feb-15	0	Y	Hoarau et al. (2018) Bat Astrovirus in Mozambique. Virology Journal. 2018;15.	0	N	NA	0	Y	Joffrin et al. (2020) Bat coronavirus phylogeography in the Western Indian Ocean. Scientific Reports. 2020;10.
SMG19020	Swab	Rhinolophidae	Rhinolophus rhodesiae	M	Mozambique	Cave	5-Feb-15	0	Y	Hoarau et al. (2018) Bat Astrovirus in Mozambique. Virology Journal. 2018;15.	0	N	NA	1	Y	Joffrin et al. (2020) Bat coronavirus phylogeography in the Western Indian Ocean. Scientific Reports. 2020;10.
SMG19021	Swab	Rhinolophidae	Rhinolophus rhodesiae	F	Mozambique	Cave	5-Feb-15	0	Y	Hoarau et al. (2018) Bat Astrovirus in Mozambique. Virology Journal. 2018;15.	0	N	NA	0	Y	Joffrin et al. (2020) Bat coronavirus phylogeography in the Western Indian Ocean. Scientific Reports. 2020;10.
SMG19022	Swab	Rhinolophidae	Rhinolophus lobatus	F	Mozambique	Cave	5-Feb-15	0	Y	Hoarau et al. (2018) Bat Astrovirus in Mozambique. Virology Journal. 2018;15.	0	N	NA	0	Y	Joffrin et al. (2020) Bat coronavirus phylogeography in the Western Indian Ocean. Scientific Reports. 2020;10.
SMG19024	Swab	Rhinolophidae	Rhinolophus rhodesiae	F	Mozambique	Cave	5-Feb-15	0	Y	Hoarau et al. (2018) Bat Astrovirus in Mozambique. Virology Journal. 2018;15.	0	N	NA	1	Y	Joffrin et al. (2020) Bat coronavirus phylogeography in the Western Indian Ocean. Scientific Reports. 2020;10.
SMG19025	Swab	Rhinolophidae	Rhinolophus rhodesiae	F	Mozambique	Cave	5-Feb-15	0	Y	Hoarau et al. (2018) Bat Astrovirus in Mozambique. Virology Journal. 2018;15.	0	N	NA	0	Y	Joffrin et al. (2020) Bat coronavirus phylogeography in the Western Indian Ocean. Scientific Reports. 2020;10.
SMG19027	Swab	Rhinolophidae	Rhinolophus rhodesiae	M	Mozambique	Cave	5-Feb-15	0	Y	Hoarau et al. (2018) Bat Astrovirus in Mozambique. Virology Journal. 2018;15.	0	N	NA	1	Y	Joffrin et al. (2020) Bat coronavirus phylogeography in the Western Indian Ocean. Scientific Reports. 2020;10.
SMG19028	Swab	Rhinolophidae	Rhinolophus rhodesiae	M	Mozambique	Cave	5-Feb-15	0	Y	Hoarau et al. (2018) Bat Astrovirus in Mozambique. Virology Journal. 2018;15.	0	N	NA	1	Y	Joffrin et al. (2020) Bat coronavirus phylogeography in the Western Indian Ocean. Scientific Reports. 2020;10.
SMG19029	Swab	Rhinolophidae	Rhinolophus lobatus	F	Mozambique	Cave	5-Feb-15	0	Y	Hoarau et al. (2018) Bat Astrovirus in Mozambique. Virology Journal. 2018;15.	0	N	NA	1	Y	Joffrin et al. (2020) Bat coronavirus phylogeography in the Western Indian Ocean. Scientific Reports. 2020;10.
SMG19030	Swab	Rhinolophidae	Rhinolophus rhodesiae	M	Mozambique	Cave	5-Feb-15	0	Y	Hoarau et al. (2018) Bat Astrovirus in Mozambique. Virology Journal. 2018;15.	0	N	NA	1	Y	Joffrin et al. (2020) Bat coronavirus phylogeography in the Western Indian Ocean. Scientific Reports. 2020;10.
SMG19031	Swab	Rhinolophidae	Rhinolophus rhodesiae	F	Mozambique	Cave	5-Feb-15	0	Y	Hoarau et al. (2018) Bat Astrovirus in Mozambique. Virology Journal. 2018;15.	0	N	NA	1	Y	Joffrin et al. (2020) Bat coronavirus phylogeography in the Western Indian Ocean. Scientific Reports. 2020;10.
SMG19032	Swab	Rhinolophidae	Rhinolophus rhodesiae	F	Mozambique	Cave	5-Feb-15	0	Y	Hoarau et al. (2018) Bat Astrovirus in Mozambique. Virology Journal. 2018;15.	0	N	NA	1	Y	Joffrin et al. (2020) Bat coronavirus phylogeography in the Western Indian Ocean. Scientific Reports. 2020;10.
SMG19033	Swab	Rhinolophidae	Rhinolophus rhodesiae	F	Mozambique	Cave	5-Feb-15	0	Y	Hoarau et al. (2018) Bat Astrovirus in Mozambique. Virology Journal. 2018;15.	0	N	NA	0	Y	Joffrin et al. (2020) Bat coronavirus phylogeography in the Western Indian Ocean. Scientific Reports. 2020;10.
SMG19034	Swab	Rhinolophidae	Rhinolophus rhodesiae	F	Mozambique	Cave	5-Feb-15	0	Y	Hoarau et al. (2018) Bat Astrovirus in Mozambique. Virology Journal. 2018;15.	0	N	NA	0	Y	Joffrin et al. (2020) Bat coronavirus phylogeography in the Western Indian Ocean. Scientific Reports. 2020;10.
SMG19036	Swab	Rhinolophidae	Rhinolophus rhodesiae	M	Mozambique	Cave	5-Feb-15	0	Y	Hoarau et al. (2018) Bat Astrovirus in Mozambique. Virology Journal. 2018;15.	0	N	NA	0	Y	Joffrin et al. (2020) Bat coronavirus phylogeography in the Western Indian Ocean. Scientific Reports. 2020;10.
SMG19037	Swab	Rhinolophidae	Rhinolophus rhodesiae	M	Mozambique	Cave	5-Feb-15	0	Y	Hoarau et al. (2018) Bat Astrovirus in Mozambique. Virology Journal. 2018;15.	0	N	NA	1	Y	Joffrin et al. (2020) Bat coronavirus phylogeography in the Western Indian Ocean. Scientific Reports. 2020;10.
SMG19038	Swab	Rhinolophidae	Rhinolophus rhodesiae	F	Mozambique	Cave	5-Feb-15	0	Y	Hoarau et al. (2018) Bat Astrovirus in Mozambique. Virology Journal. 2018;15.	0	N	NA	1	Y	Joffrin et al. (2020) Bat coronavirus phylogeography in the Western Indian Ocean. Scientific Reports. 2020;10.
SMG19039	Swab	Rhinolophidae	Rhinolophus rhodesiae	F	Mozambique	Cave	5-Feb-15	0	Y	Hoarau et al. (2018) Bat Astrovirus in Mozambique. Virology Journal. 2018;15.	0	N	NA	0	Y	Joffrin et al. (2020) Bat coronavirus phylogeography in the Western Indian Ocean. Scientific Reports. 2020;10.
SMG19040	Swab	Rhinolophidae	Rhinolophus lobatus	F	Mozambique	Cave	5-Feb-15	0	Y	Hoarau et al. (2018) Bat Astrovirus in Mozambique. Virology Journal. 2018;15.	0	N	NA	0	Y	Joffrin et al. (2020) Bat coronavirus phylogeography in the Western Indian Ocean. Scientific Reports. 2020;10.
SMG19042	Swab	Hipposideridae	Hipposideros caffer	M	Mozambique	Cave	21-May-15	0	Y	Hoarau et al. (2018) Bat Astrovirus in Mozambique. Virology Journal. 2018;15.	0	N	NA	0	Y	Joffrin et al. (2020) Bat coronavirus phylogeography in the Western Indian Ocean. Scientific Reports. 2020;10.
SMG19043	Swab	Hipposideridae	Hipposideros caffer	M	Mozambique	Cave	21-May-15	1	Y	Hoarau et al. (2018) Bat Astrovirus in Mozambique. Virology Journal. 2018;15.	0	N	NA	0	Y	Joffrin et al. (2020) Bat coronavirus phylogeography in the Western Indian Ocean. Scientific Reports. 2020;10.
SMG19044	Swab	Hipposideridae	Hipposideros caffer	M	Mozambique	Cave	21-May-15	0	Y	Hoarau et al. (2018) Bat Astrovirus in Mozambique. Virology Journal. 2018;15.	0	N	NA	0	Y	Joffrin et al. (2020) Bat coronavirus phylogeography in the Western Indian Ocean. Scientific Reports. 2020;10.
SMG19045	Swab	Hipposideridae	Hipposideros caffer	M	Mozambique	Cave	21-May-15	1	Y	Hoarau et al. (2018) Bat Astrovirus in Mozambique. Virology Journal. 2018;15.	0	N	NA	0	Y	Joffrin et al. (2020) Bat coronavirus phylogeography in the Western Indian Ocean. Scientific Reports. 2020;10.
SMG19046	Swab	Rhinolophidae	Rhinolophus rhodesiae	M	Mozambique	Cave	21-May-15	0	Y	Hoarau et al. (2018) Bat Astrovirus in Mozambique. Virology Journal. 2018;15.	1	N	NA	0	Y	Joffrin et al. (2020) Bat coronavirus phylogeography in the Western Indian Ocean. Scientific Reports. 2020;10.
SMG19047	Swab	Hipposideridae	Hipposideros caffer	M	Mozambique	Cave	21-May-15	0	Y	Hoarau et al. (2018) Bat Astrovirus in Mozambique. Virology Journal. 2018;15.	0	N	NA	0	Y	Joffrin et al. (2020) Bat coronavirus phylogeography in the Western Indian Ocean. Scientific Reports. 2020;10.
SMG19048	Swab	Hipposideridae	Hipposideros caffer	M	Mozambique	Cave	21-May-15	0	Y	Hoarau et al. (2018) Bat Astrovirus in Mozambique. Virology Journal. 2018;15.	0	N	NA	0	Y	Joffrin et al. (2020) Bat coronavirus phylogeography in the Western Indian Ocean. Scientific Reports. 2020;10.
SMG19049	Swab	Hipposideridae	Hipposideros caffer	M	Mozambique	Cave	21-May-15	1	Y	Hoarau et al. (2018) Bat Astrovirus in Mozambique. Virology Journal. 2018;15.	0	N	NA	0	Y	Joffrin et al. (2020) Bat coronavirus phylogeography in the Western Indian Ocean. Scientific Reports. 2020;10.
SMG19050	Swab	Hipposideridae	Hipposideros caffer	M	Mozambique	Cave	21-May-15	0	Y	Hoarau et al. (2018) Bat Astrovirus in Mozambique. Virology Journal. 2018;15.	0	N	NA	0	Y	Joffrin et al. (2020) Bat coronavirus phylogeography in the Western Indian Ocean. Scientific Reports. 2020;10.
SMG19051	Swab	Hipposideridae	Hipposideros caffer	M	Mozambique	Cave	21-May-15	0	Y	Hoarau et al. (2018) Bat Astrovirus in Mozambique. Virology Journal. 2018;15.	0	N	NA	0	Y	Joffrin et al. (2020) Bat coronavirus phylogeography in the Western Indian Ocean. Scientific Reports. 2020;10.
SMG19052	Swab	Hipposideridae	Hipposideros caffer	M	Mozambique	Cave	21-May-15	0	Y	Hoarau et al. (2018) Bat Astrovirus in Mozambique. Virology Journal. 2018;15.	0	N	NA	0	Y	Joffrin et al. (2020) Bat coronavirus phylogeography in the Western Indian Ocean. Scientific Reports. 2020;10.
SMG19053	Swab	Hipposideridae	Hipposideros caffer	M	Mozambique	Cave	21-May-15	0	Y	Hoarau et al. (2018) Bat Astrovirus in Mozambique. Virology Journal. 2018;15.	0	N	NA	0	Y	Joffrin et al. (2020) Bat coronavirus phylogeography in the Western Indian Ocean. Scientific Reports. 2020;10.
SMG19054	Swab	Hipposideridae	Hipposideros caffer	M	Mozambique	Cave	21-May-15	0	Y	Hoarau et al. (2018) Bat Astrovirus in Mozambique. Virology Journal. 2018;15.	0	N	NA	0	Y	Joffrin et al. (2020) Bat coronavirus phylogeography in the Western Indian Ocean. Scientific Reports. 2020;10.
SMG19055	Swab	Rhinolophidae	Rhinolophus rhodesiae	M	Mozambique	Cave	21-May-15	0	Y	Hoarau et al. (2018) Bat Astrovirus in Mozambique. Virology Journal. 2018;15.	0	N	NA	0	Y	Joffrin et al. (2020) Bat coronavirus phylogeography in the Western Indian Ocean. Scientific Reports. 2020;10.
SMG19056	Swab	Hipposideridae	Hipposideros caffer	M	Mozambique	Cave	21-May-15	0	Y	Hoarau et al. (2018) Bat Astrovirus in Mozambique. Virology Journal. 2018;15.	0	N	NA	0	Y	Joffrin et al. (2020) Bat coronavirus phylogeography in the Western Indian Ocean. Scientific Reports. 2020;10.
SMG19057	Swab	Rhinonycteridae	Triaenops afer	F	Mozambique	Cave	21-May-15	0	Y	Hoarau et al. (2018) Bat Astrovirus in Mozambique. Virology Journal. 2018;15.	0	N	NA	0	Y	Joffrin et al. (2020) Bat coronavirus phylogeography in the Western Indian Ocean. Scientific Reports. 2020;10.
SMG19059	Swab	Hipposideridae	Hipposideros caffer	F	Mozambique	Cave	21-May-15	0	Y	Hoarau et al. (2018) Bat Astrovirus in Mozambique. Virology Journal. 2018;15.	0	N	NA	1	Y	Joffrin et al. (2020) Bat coronavirus phylogeography in the Western Indian Ocean. Scientific Reports. 2020;10.
SMG19060	Swab	Hipposideridae	Hipposideros caffer	M	Mozambique	Cave	21-May-15	0	Y	Hoarau et al. (2018) Bat Astrovirus in Mozambique. Virology Journal. 2018;15.	0	N	NA	0	Y	Joffrin et al. (2020) Bat coronavirus phylogeography in the Western Indian Ocean. Scientific Reports. 2020;10.
SMG19061	Swab	Hipposideridae	Hipposideros caffer	M	Mozambique	Cave	21-May-15	0	Y	Hoarau et al. (2018) Bat Astrovirus in Mozambique. Virology Journal. 2018;15.	0	N	NA	0	Y	Joffrin et al. (2020) Bat coronavirus phylogeography in the Western Indian Ocean. Scientific Reports. 2020;10.
SMG19062	Swab	Hipposideridae	Hipposideros caffer	M	Mozambique	Cave	21-May-15	0	Y	Hoarau et al. (2018) Bat Astrovirus in Mozambique. Virology Journal. 2018;15.	0	N	NA	0	Y	Joffrin et al. (2020) Bat coronavirus phylogeography in the Western Indian Ocean. Scientific Reports. 2020;10.
SMG19063	Swab	Hipposideridae	Hipposideros caffer	M	Mozambique	Cave	21-May-15	0	Y	Hoarau et al. (2018) Bat Astrovirus in Mozambique. Virology Journal. 2018;15.	0	N	NA	0	Y	Joffrin et al. (2020) Bat coronavirus phylogeography in the Western Indian Ocean. Scientific Reports. 2020;10.
SMG19064	Swab	Hipposideridae	Hipposideros caffer	M	Mozambique	Cave	21-May-15	0	Y	Hoarau et al. (2018) Bat Astrovirus in Mozambique. Virology Journal. 2018;15.	0	N	NA	1	Y	Joffrin et al. (2020) Bat coronavirus phylogeography in the Western Indian Ocean. Scientific Reports. 2020;10.
SMG19065	Swab	Hipposideridae	Hipposideros caffer	M	Mozambique	Cave	21-May-15	0	Y	Hoarau et al. (2018) Bat Astrovirus in Mozambique. Virology Journal. 2018;15.	0	N	NA	0	Y	Joffrin et al. (2020) Bat coronavirus phylogeography in the Western Indian Ocean. Scientific Reports. 2020;10.
SMG19066	Swab	Hipposideridae	Hipposideros caffer	M	Mozambique	Cave	21-May-15	0	Y	Hoarau et al. (2018) Bat Astrovirus in Mozambique. Virology Journal. 2018;15.	0	N	NA	0	Y	Joffrin et al. (2020) Bat coronavirus phylogeography in the Western Indian Ocean. Scientific Reports. 2020;10.
SMG19067	Swab	Hipposideridae	Hipposideros caffer	M	Mozambique	Cave	21-May-15	0	Y	Hoarau et al. (2018) Bat Astrovirus in Mozambique. Virology Journal. 2018;15.	0	N	NA	0	Y	Joffrin et al. (2020) Bat coronavirus phylogeography in the Western Indian Ocean. Scientific Reports. 2020;10.
SMG19068	Swab	Hipposideridae	Hipposideros caffer	M	Mozambique	Cave	21-May-15	0	Y	Hoarau et al. (2018) Bat Astrovirus in Mozambique. Virology Journal. 2018;15.	0	N	NA	0	Y	Joffrin et al. (2020) Bat coronavirus phylogeography in the Western Indian Ocean. Scientific Reports. 2020;10.
SMG19069	Swab	Hipposideridae	Hipposideros caffer	M	Mozambique	Cave	21-May-15	1	Y	Hoarau et al. (2018) Bat Astrovirus in Mozambique. Virology Journal. 2018;15.	0	N	NA	0	Y	Joffrin et al. (2020) Bat coronavirus phylogeography in the Western Indian Ocean. Scientific Reports. 2020;10.
SMG19071	Swab	Hipposideridae	Hipposideros caffer	M	Mozambique	Cave	21-May-15	0	Y	Hoarau et al. (2018) Bat Astrovirus in Mozambique. Virology Journal. 2018;15.	0	N	NA	0	Y	Joffrin et al. (2020) Bat coronavirus phylogeography in the Western Indian Ocean. Scientific Reports. 2020;10.
SMG19072	Swab	Hipposideridae	Hipposideros caffer	M	Mozambique	Cave	21-May-15	0	Y	Hoarau et al. (2018) Bat Astrovirus in Mozambique. Virology Journal. 2018;15.	0	N	NA	0	Y	Joffrin et al. (2020) Bat coronavirus phylogeography in the Western Indian Ocean. Scientific Reports. 2020;10.
SMG19074	Swab	Hipposideridae	Hipposideros caffer	M	Mozambique	Cave	21-May-15	1	Y	Hoarau et al. (2018) Bat Astrovirus in Mozambique. Virology Journal. 2018;15.	0	N	NA	0	Y	Joffrin et al. (2020) Bat coronavirus phylogeography in the Western Indian Ocean. Scientific Reports. 2020;10.
SMG19075	Swab	Hipposideridae	Hipposideros caffer	F	Mozambique	Cave	21-May-15	0	Y	Hoarau et al. (2018) Bat Astrovirus in Mozambique. Virology Journal. 2018;15.	1	N	NA	0	Y	Joffrin et al. (2020) Bat coronavirus phylogeography in the Western Indian Ocean. Scientific Reports. 2020;10.
SMG19076	Swab	Hipposideridae	Hipposideros caffer	M	Mozambique	Cave	21-May-15	0	Y	Hoarau et al. (2018) Bat Astrovirus in Mozambique. Virology Journal. 2018;15.	1	N	NA	0	Y	Joffrin et al. (2020) Bat coronavirus phylogeography in the Western Indian Ocean. Scientific Reports. 2020;10.
SMG19077	Swab	Hipposideridae	Hipposideros caffer	M	Mozambique	Cave	21-May-15	0	Y	Hoarau et al. (2018) Bat Astrovirus in Mozambique. Virology Journal. 2018;15.	0	N	NA	0	Y	Joffrin et al. (2020) Bat coronavirus phylogeography in the Western Indian Ocean. Scientific Reports. 2020;10.
SMG19078	Swab	Hipposideridae	Hipposideros caffer	M	Mozambique	Cave	21-May-15	0	Y	Hoarau et al. (2018) Bat Astrovirus in Mozambique. Virology Journal. 2018;15.	0	N	NA	0	Y	Joffrin et al. (2020) Bat coronavirus phylogeography in the Western Indian Ocean. Scientific Reports. 2020;10.
SMG19079	Swab	Hipposideridae	Hipposideros caffer	M	Mozambique	Cave	21-May-15	0	Y	Hoarau et al. (2018) Bat Astrovirus in Mozambique. Virology Journal. 2018;15.	0	N	NA	0	Y	Joffrin et al. (2020) Bat coronavirus phylogeography in the Western Indian Ocean. Scientific Reports. 2020;10.
SMG19080	Swab	Hipposideridae	Hipposideros caffer	M	Mozambique	Cave	21-May-15	1	Y	Hoarau et al. (2018) Bat Astrovirus in Mozambique. Virology Journal. 2018;15.	0	N	NA	1	Y	Joffrin et al. (2020) Bat coronavirus phylogeography in the Western Indian Ocean. Scientific Reports. 2020;10.
SMG19081	Swab	Hipposideridae	Hipposideros caffer	M	Mozambique	Cave	21-May-15	0	Y	Hoarau et al. (2018) Bat Astrovirus in Mozambique. Virology Journal. 2018;15.	0	N	NA	0	Y	Joffrin et al. (2020) Bat coronavirus phylogeography in the Western Indian Ocean. Scientific Reports. 2020;10.
SMG19082	Swab	Hipposideridae	Hipposideros caffer	F	Mozambique	Cave	21-May-15	0	Y	Hoarau et al. (2018) Bat Astrovirus in Mozambique. Virology Journal. 2018;15.	0	N	NA	0	Y	Joffrin et al. (2020) Bat coronavirus phylogeography in the Western Indian Ocean. Scientific Reports. 2020;10.
SMG19083	Swab	Hipposideridae	Hipposideros caffer	M	Mozambique	Cave	21-May-15	0	Y	Hoarau et al. (2018) Bat Astrovirus in Mozambique. Virology Journal. 2018;15.	0	N	NA	0	Y	Joffrin et al. (2020) Bat coronavirus phylogeography in the Western Indian Ocean. Scientific Reports. 2020;10.
SMG19084	Swab	Hipposideridae	Hipposideros caffer	M	Mozambique	Cave	21-May-15	0	Y	Hoarau et al. (2018) Bat Astrovirus in Mozambique. Virology Journal. 2018;15.	0	N	NA	0	Y	Joffrin et al. (2020) Bat coronavirus phylogeography in the Western Indian Ocean. Scientific Reports. 2020;10.
SMG19085	Swab	Hipposideridae	Hipposideros caffer	M	Mozambique	Cave	21-May-15	0	Y	Hoarau et al. (2018) Bat Astrovirus in Mozambique. Virology Journal. 2018;15.	0	N	NA	1	Y	Joffrin et al. (2020) Bat coronavirus phylogeography in the Western Indian Ocean. Scientific Reports. 2020;10.
SMG19086	Swab	Hipposideridae	Hipposideros caffer	M	Mozambique	Cave	21-May-15	0	Y	Hoarau et al. (2018) Bat Astrovirus in Mozambique. Virology Journal. 2018;15.	0	N	NA	0	Y	Joffrin et al. (2020) Bat coronavirus phylogeography in the Western Indian Ocean. Scientific Reports. 2020;10.
SMG19087	Swab	Hipposideridae	Hipposideros caffer	M	Mozambique	Cave	21-May-15	0	Y	Hoarau et al. (2018) Bat Astrovirus in Mozambique. Virology Journal. 2018;15.	0	N	NA	0	Y	Joffrin et al. (2020) Bat coronavirus phylogeography in the Western Indian Ocean. Scientific Reports. 2020;10.
SMG19088	Swab	Hipposideridae	Hipposideros caffer	M	Mozambique	Cave	21-May-15	0	Y	Hoarau et al. (2018) Bat Astrovirus in Mozambique. Virology Journal. 2018;15.	0	N	NA	0	Y	Joffrin et al. (2020) Bat coronavirus phylogeography in the Western Indian Ocean. Scientific Reports. 2020;10.
SMG19089	Swab	Hipposideridae	Hipposideros caffer	F	Mozambique	Cave	21-May-15	0	Y	Hoarau et al. (2018) Bat Astrovirus in Mozambique. Virology Journal. 2018;15.	0	N	NA	0	Y	Joffrin et al. (2020) Bat coronavirus phylogeography in the Western Indian Ocean. Scientific Reports. 2020;10.
SMG19090	Swab	Hipposideridae	Hipposideros caffer	F	Mozambique	Cave	21-May-15	1	Y	Hoarau et al. (2018) Bat Astrovirus in Mozambique. Virology Journal. 2018;15.	0	N	NA	0	Y	Joffrin et al. (2020) Bat coronavirus phylogeography in the Western Indian Ocean. Scientific Reports. 2020;10.
SMG19091	Swab	Hipposideridae	Hipposideros caffer	F	Mozambique	Cave	21-May-15	0	Y	Hoarau et al. (2018) Bat Astrovirus in Mozambique. Virology Journal. 2018;15.	0	N	NA	0	Y	Joffrin et al. (2020) Bat coronavirus phylogeography in the Western Indian Ocean. Scientific Reports. 2020;10.
SMG19092	Swab	Hipposideridae	Hipposideros caffer	M	Mozambique	Cave	21-May-15	0	Y	Hoarau et al. (2018) Bat Astrovirus in Mozambique. Virology Journal. 2018;15.	0	N	NA	0	Y	Joffrin et al. (2020) Bat coronavirus phylogeography in the Western Indian Ocean. Scientific Reports. 2020;10.
SMG19093	Swab	Hipposideridae	Hipposideros caffer	F	Mozambique	Cave	21-May-15	0	Y	Hoarau et al. (2018) Bat Astrovirus in Mozambique. Virology Journal. 2018;15.	0	N	NA	0	Y	Joffrin et al. (2020) Bat coronavirus phylogeography in the Western Indian Ocean. Scientific Reports. 2020;10.
SMG19094	Swab	Miniopteridae	Miniopterus mossambicus	M	Mozambique	Cave	21-May-15	0	Y	Hoarau et al. (2018) Bat Astrovirus in Mozambique. Virology Journal. 2018;15.	0	N	NA	0	Y	Joffrin et al. (2020) Bat coronavirus phylogeography in the Western Indian Ocean. Scientific Reports. 2020;10.
SMG19095	Swab	Rhinolophidae	Rhinolophus rhodesiae	M	Mozambique	Cave	21-May-15	0	Y	Hoarau et al. (2018) Bat Astrovirus in Mozambique. Virology Journal. 2018;15.	0	N	NA	0	Y	Joffrin et al. (2020) Bat coronavirus phylogeography in the Western Indian Ocean. Scientific Reports. 2020;10.
SMG19096	Swab	Rhinolophidae	Rhinolophus rhodesiae	M	Mozambique	Cave	21-May-15	0	Y	Hoarau et al. (2018) Bat Astrovirus in Mozambique. Virology Journal. 2018;15.	0	N	NA	0	Y	Joffrin et al. (2020) Bat coronavirus phylogeography in the Western Indian Ocean. Scientific Reports. 2020;10.
SMG19097	Swab	Rhinonycteridae	Triaenops afer	F	Mozambique	Cave	21-May-15	0	Y	Hoarau et al. (2018) Bat Astrovirus in Mozambique. Virology Journal. 2018;15.	0	N	NA	0	Y	Joffrin et al. (2020) Bat coronavirus phylogeography in the Western Indian Ocean. Scientific Reports. 2020;10.
SMG19098	Swab	Miniopteridae	Miniopterus mossambicus	F	Mozambique	Cave	21-May-15	0	Y	Hoarau et al. (2018) Bat Astrovirus in Mozambique. Virology Journal. 2018;15.	0	N	NA	0	Y	Joffrin et al. (2020) Bat coronavirus phylogeography in the Western Indian Ocean. Scientific Reports. 2020;10.
SMG19099	Swab	Rhinonycteridae	Triaenops afer	F	Mozambique	Cave	21-May-15	0	Y	Hoarau et al. (2018) Bat Astrovirus in Mozambique. Virology Journal. 2018;15.	0	N	NA	0	Y	Joffrin et al. (2020) Bat coronavirus phylogeography in the Western Indian Ocean. Scientific Reports. 2020;10.
SMG19100	Swab	Rhinonycteridae	Triaenops afer	M	Mozambique	Cave	21-May-15	0	Y	Hoarau et al. (2018) Bat Astrovirus in Mozambique. Virology Journal. 2018;15.	0	N	NA	0	Y	Joffrin et al. (2020) Bat coronavirus phylogeography in the Western Indian Ocean. Scientific Reports. 2020;10.
SMG19101	Swab	Rhinonycteridae	Triaenops afer	F	Mozambique	Cave	21-May-15	0	Y	Hoarau et al. (2018) Bat Astrovirus in Mozambique. Virology Journal. 2018;15.	0	N	NA	0	Y	Joffrin et al. (2020) Bat coronavirus phylogeography in the Western Indian Ocean. Scientific Reports. 2020;10.
SMG19102	Swab	Miniopteridae	Miniopterus mossambicus	F	Mozambique	Cave	21-May-15	0	Y	Hoarau et al. (2018) Bat Astrovirus in Mozambique. Virology Journal. 2018;15.	0	N	NA	0	Y	Joffrin et al. (2020) Bat coronavirus phylogeography in the Western Indian Ocean. Scientific Reports. 2020;10.
SMG19103	Swab	Miniopteridae	Miniopterus mossambicus	F	Mozambique	Cave	21-May-15	0	Y	Hoarau et al. (2018) Bat Astrovirus in Mozambique. Virology Journal. 2018;15.	0	N	NA	0	Y	Joffrin et al. (2020) Bat coronavirus phylogeography in the Western Indian Ocean. Scientific Reports. 2020;10.
SMG19104	Swab	Miniopteridae	Miniopterus mossambicus	M	Mozambique	Cave	21-May-15	1	Y	Hoarau et al. (2018) Bat Astrovirus in Mozambique. Virology Journal. 2018;15.	0	N	NA	0	Y	Joffrin et al. (2020) Bat coronavirus phylogeography in the Western Indian Ocean. Scientific Reports. 2020;10.
SMG19105	Swab	Nycteridae	Nycteris thebaica	F	Mozambique	Cave	23-May-15	0	Y	Hoarau et al. (2018) Bat Astrovirus in Mozambique. Virology Journal. 2018;15.	0	N	NA	0	Y	Joffrin et al. (2020) Bat coronavirus phylogeography in the Western Indian Ocean. Scientific Reports. 2020;10.
SMG19106	Swab	Nycteridae	Nycteris thebaica	M	Mozambique	Cave	23-May-15	0	Y	Hoarau et al. (2018) Bat Astrovirus in Mozambique. Virology Journal. 2018;15.	0	N	NA	0	Y	Joffrin et al. (2020) Bat coronavirus phylogeography in the Western Indian Ocean. Scientific Reports. 2020;10.
SMG19107	Swab	Nycteridae	Nycteris thebaica	M	Mozambique	Cave	23-May-15	0	Y	Hoarau et al. (2018) Bat Astrovirus in Mozambique. Virology Journal. 2018;15.	0	N	NA	0	Y	Joffrin et al. (2020) Bat coronavirus phylogeography in the Western Indian Ocean. Scientific Reports. 2020;10.
SMG19108	Swab	Nycteridae	Nycteris thebaica	M	Mozambique	Cave	23-May-15	1	Y	Hoarau et al. (2018) Bat Astrovirus in Mozambique. Virology Journal. 2018;15.	0	N	NA	0	Y	Joffrin et al. (2020) Bat coronavirus phylogeography in the Western Indian Ocean. Scientific Reports. 2020;10.
SMG19109	Swab	Nycteridae	Nycteris thebaica	M	Mozambique	Cave	23-May-15	0	Y	Hoarau et al. (2018) Bat Astrovirus in Mozambique. Virology Journal. 2018;15.	0	N	NA	0	Y	Joffrin et al. (2020) Bat coronavirus phylogeography in the Western Indian Ocean. Scientific Reports. 2020;10.
SMG19110	Swab	Nycteridae	Nycteris thebaica	M	Mozambique	Cave	23-May-15	0	Y	Hoarau et al. (2018) Bat Astrovirus in Mozambique. Virology Journal. 2018;15.	0	N	NA	0	Y	Joffrin et al. (2020) Bat coronavirus phylogeography in the Western Indian Ocean. Scientific Reports. 2020;10.
SMG19111	Swab	Rhinolophidae	Rhinolophus mossambicus	M	Mozambique	Cave	23-May-15	0	Y	Hoarau et al. (2018) Bat Astrovirus in Mozambique. Virology Journal. 2018;15.	0	N	NA	0	Y	Joffrin et al. (2020) Bat coronavirus phylogeography in the Western Indian Ocean. Scientific Reports. 2020;10.
SMG19112	Swab	Rhinolophidae	Rhinolophus mossambicus	M	Mozambique	Cave	23-May-15	0	Y	Hoarau et al. (2018) Bat Astrovirus in Mozambique. Virology Journal. 2018;15.	0	N	NA	0	Y	Joffrin et al. (2020) Bat coronavirus phylogeography in the Western Indian Ocean. Scientific Reports. 2020;10.
SMG19113	Swab	Rhinolophidae	Rhinolophus mossambicus	M	Mozambique	Cave	23-May-15	0	Y	Hoarau et al. (2018) Bat Astrovirus in Mozambique. Virology Journal. 2018;15.	0	N	NA	0	Y	Joffrin et al. (2020) Bat coronavirus phylogeography in the Western Indian Ocean. Scientific Reports. 2020;10.
SMG19114	Swab	Rhinolophidae	Rhinolophus rhodesiae	M	Mozambique	Cave	23-May-15	0	Y	Hoarau et al. (2018) Bat Astrovirus in Mozambique. Virology Journal. 2018;15.	0	N	NA	0	Y	Joffrin et al. (2020) Bat coronavirus phylogeography in the Western Indian Ocean. Scientific Reports. 2020;10.
SMG19115	Swab	Rhinolophidae	Rhinolophus rhodesiae	F	Mozambique	Cave	23-May-15	0	Y	Hoarau et al. (2018) Bat Astrovirus in Mozambique. Virology Journal. 2018;15.	0	N	NA	0	Y	Joffrin et al. (2020) Bat coronavirus phylogeography in the Western Indian Ocean. Scientific Reports. 2020;10.
SMG19116	Swab	Rhinolophidae	Rhinolophus rhodesiae	F	Mozambique	Cave	23-May-15	0	Y	Hoarau et al. (2018) Bat Astrovirus in Mozambique. Virology Journal. 2018;15.	0	N	NA	0	Y	Joffrin et al. (2020) Bat coronavirus phylogeography in the Western Indian Ocean. Scientific Reports. 2020;10.
SMG19117	Swab	Rhinolophidae	Rhinolophus rhodesiae	M	Mozambique	Cave	23-May-15	0	Y	Hoarau et al. (2018) Bat Astrovirus in Mozambique. Virology Journal. 2018;15.	0	N	NA	0	Y	Joffrin et al. (2020) Bat coronavirus phylogeography in the Western Indian Ocean. Scientific Reports. 2020;10.
SMG19118	Swab	Rhinolophidae	Rhinolophus rhodesiae	F	Mozambique	Cave	23-May-15	0	Y	Hoarau et al. (2018) Bat Astrovirus in Mozambique. Virology Journal. 2018;15.	0	N	NA	0	Y	Joffrin et al. (2020) Bat coronavirus phylogeography in the Western Indian Ocean. Scientific Reports. 2020;10.
SMG19119	Swab	Rhinolophidae	Rhinolophus rhodesiae	F	Mozambique	Cave	23-May-15	0	Y	Hoarau et al. (2018) Bat Astrovirus in Mozambique. Virology Journal. 2018;15.	0	N	NA	0	Y	Joffrin et al. (2020) Bat coronavirus phylogeography in the Western Indian Ocean. Scientific Reports. 2020;10.
SMG19123	Swab	Rhinolophidae	Rhinolophus rhodesiae	M	Mozambique	Cave	23-May-15	0	Y	Hoarau et al. (2018) Bat Astrovirus in Mozambique. Virology Journal. 2018;15.	0	N	NA	0	Y	Joffrin et al. (2020) Bat coronavirus phylogeography in the Western Indian Ocean. Scientific Reports. 2020;10.
SMG19124	Swab	Rhinolophidae	Rhinolophus rhodesiae	M	Mozambique	Cave	23-May-15	0	Y	Hoarau et al. (2018) Bat Astrovirus in Mozambique. Virology Journal. 2018;15.	0	N	NA	0	Y	Joffrin et al. (2020) Bat coronavirus phylogeography in the Western Indian Ocean. Scientific Reports. 2020;10.
SMG19125	Swab	Miniopteridae	Miniopterus mossambicus	F	Mozambique	Cave	23-May-15	0	Y	Hoarau et al. (2018) Bat Astrovirus in Mozambique. Virology Journal. 2018;15.	0	N	NA	0	Y	Joffrin et al. (2020) Bat coronavirus phylogeography in the Western Indian Ocean. Scientific Reports. 2020;10.
SMG19126	Swab	Miniopteridae	Miniopterus mossambicus	F	Mozambique	Cave	23-May-15	0	Y	Hoarau et al. (2018) Bat Astrovirus in Mozambique. Virology Journal. 2018;15.	0	N	NA	0	Y	Joffrin et al. (2020) Bat coronavirus phylogeography in the Western Indian Ocean. Scientific Reports. 2020;10.
SMG19127	Swab	Miniopteridae	Miniopterus mossambicus	M	Mozambique	Cave	23-May-15	0	Y	Hoarau et al. (2018) Bat Astrovirus in Mozambique. Virology Journal. 2018;15.	0	N	NA	0	Y	Joffrin et al. (2020) Bat coronavirus phylogeography in the Western Indian Ocean. Scientific Reports. 2020;10.
SMG19128	Swab	Molossidae	Mops condylurus	F	Mozambique	Building	23-May-15	0	Y	Hoarau et al. (2018) Bat Astrovirus in Mozambique. Virology Journal. 2018;15.	0	N	NA	0	Y	Joffrin et al. (2020) Bat coronavirus phylogeography in the Western Indian Ocean. Scientific Reports. 2020;10.
SMG19129	Swab	Molossidae	Mops condylurus	M	Mozambique	Building	23-May-15	0	Y	Hoarau et al. (2018) Bat Astrovirus in Mozambique. Virology Journal. 2018;15.	0	N	NA	0	Y	Joffrin et al. (2020) Bat coronavirus phylogeography in the Western Indian Ocean. Scientific Reports. 2020;10.
SMG19130	Swab	Molossidae	Mops condylurus	F	Mozambique	Building	23-May-15	0	Y	Hoarau et al. (2018) Bat Astrovirus in Mozambique. Virology Journal. 2018;15.	0	N	NA	0	Y	Joffrin et al. (2020) Bat coronavirus phylogeography in the Western Indian Ocean. Scientific Reports. 2020;10.
SMG19131	Swab	Molossidae	Mops condylurus	F	Mozambique	Building	23-May-15	0	Y	Hoarau et al. (2018) Bat Astrovirus in Mozambique. Virology Journal. 2018;15.	0	N	NA	0	Y	Joffrin et al. (2020) Bat coronavirus phylogeography in the Western Indian Ocean. Scientific Reports. 2020;10.
SMG19132	Swab	Molossidae	Mops condylurus	F	Mozambique	Building	23-May-15	0	Y	Hoarau et al. (2018) Bat Astrovirus in Mozambique. Virology Journal. 2018;15.	0	N	NA	0	Y	Joffrin et al. (2020) Bat coronavirus phylogeography in the Western Indian Ocean. Scientific Reports. 2020;10.
SMG19133	Swab	Molossidae	Mops condylurus	M	Mozambique	Building	23-May-15	0	Y	Hoarau et al. (2018) Bat Astrovirus in Mozambique. Virology Journal. 2018;15.	0	N	NA	0	Y	Joffrin et al. (2020) Bat coronavirus phylogeography in the Western Indian Ocean. Scientific Reports. 2020;10.
SMG19134	Swab	Molossidae	Mops condylurus	M	Mozambique	Building	23-May-15	0	Y	Hoarau et al. (2018) Bat Astrovirus in Mozambique. Virology Journal. 2018;15.	0	N	NA	0	Y	Joffrin et al. (2020) Bat coronavirus phylogeography in the Western Indian Ocean. Scientific Reports. 2020;10.
SMG19135	Swab	Molossidae	Mops condylurus	M	Mozambique	Building	23-May-15	0	Y	Hoarau et al. (2018) Bat Astrovirus in Mozambique. Virology Journal. 2018;15.	0	N	NA	0	Y	Joffrin et al. (2020) Bat coronavirus phylogeography in the Western Indian Ocean. Scientific Reports. 2020;10.
SMG19136	Swab	Molossidae	Mops condylurus	M	Mozambique	Building	23-May-15	0	Y	Hoarau et al. (2018) Bat Astrovirus in Mozambique. Virology Journal. 2018;15.	0	N	NA	0	Y	Joffrin et al. (2020) Bat coronavirus phylogeography in the Western Indian Ocean. Scientific Reports. 2020;10.
SMG19137	Swab	Molossidae	Mops condylurus	M	Mozambique	Building	23-May-15	0	Y	Hoarau et al. (2018) Bat Astrovirus in Mozambique. Virology Journal. 2018;15.	0	N	NA	0	Y	Joffrin et al. (2020) Bat coronavirus phylogeography in the Western Indian Ocean. Scientific Reports. 2020;10.
SMG19138	Swab	Molossidae	Mops condylurus	M	Mozambique	Building	23-May-15	0	Y	Hoarau et al. (2018) Bat Astrovirus in Mozambique. Virology Journal. 2018;15.	0	N	NA	0	Y	Joffrin et al. (2020) Bat coronavirus phylogeography in the Western Indian Ocean. Scientific Reports. 2020;10.
SMG19139	Swab	Molossidae	Mops condylurus	M	Mozambique	Building	23-May-15	0	Y	Hoarau et al. (2018) Bat Astrovirus in Mozambique. Virology Journal. 2018;15.	0	N	NA	0	Y	Joffrin et al. (2020) Bat coronavirus phylogeography in the Western Indian Ocean. Scientific Reports. 2020;10.
SMG19140	Swab	Molossidae	Mops condylurus	M	Mozambique	Building	23-May-15	0	Y	Hoarau et al. (2018) Bat Astrovirus in Mozambique. Virology Journal. 2018;15.	0	N	NA	1	Y	Joffrin et al. (2020) Bat coronavirus phylogeography in the Western Indian Ocean. Scientific Reports. 2020;10.
SMG19141	Swab	Molossidae	Mops condylurus	M	Mozambique	Building	23-May-15	0	Y	Hoarau et al. (2018) Bat Astrovirus in Mozambique. Virology Journal. 2018;15.	0	N	NA	1	Y	Joffrin et al. (2020) Bat coronavirus phylogeography in the Western Indian Ocean. Scientific Reports. 2020;10.
SMG19142	Swab	Molossidae	Mops condylurus	M	Mozambique	Building	23-May-15	0	Y	Hoarau et al. (2018) Bat Astrovirus in Mozambique. Virology Journal. 2018;15.	0	N	NA	0	Y	Joffrin et al. (2020) Bat coronavirus phylogeography in the Western Indian Ocean. Scientific Reports. 2020;10.
SMG19143	Swab	Molossidae	Mops condylurus	M	Mozambique	Building	23-May-15	0	Y	Hoarau et al. (2018) Bat Astrovirus in Mozambique. Virology Journal. 2018;15.	0	N	NA	0	Y	Joffrin et al. (2020) Bat coronavirus phylogeography in the Western Indian Ocean. Scientific Reports. 2020;10.
SMG19144	Swab	Molossidae	Mops condylurus	M	Mozambique	Building	23-May-15	0	Y	Hoarau et al. (2018) Bat Astrovirus in Mozambique. Virology Journal. 2018;15.	0	N	NA	0	Y	Joffrin et al. (2020) Bat coronavirus phylogeography in the Western Indian Ocean. Scientific Reports. 2020;10.
SMG19145	Swab	Molossidae	Mops condylurus	F	Mozambique	Building	23-May-15	1	Y	Hoarau et al. (2018) Bat Astrovirus in Mozambique. Virology Journal. 2018;15.	0	N	NA	0	Y	Joffrin et al. (2020) Bat coronavirus phylogeography in the Western Indian Ocean. Scientific Reports. 2020;10.
SMG19146	Swab	Molossidae	Mops condylurus	F	Mozambique	Building	23-May-15	0	Y	Hoarau et al. (2018) Bat Astrovirus in Mozambique. Virology Journal. 2018;15.	0	N	NA	0	Y	Joffrin et al. (2020) Bat coronavirus phylogeography in the Western Indian Ocean. Scientific Reports. 2020;10.
SMG19147	Swab	Molossidae	Mops condylurus	F	Mozambique	Building	23-May-15	0	Y	Hoarau et al. (2018) Bat Astrovirus in Mozambique. Virology Journal. 2018;15.	0	N	NA	0	Y	Joffrin et al. (2020) Bat coronavirus phylogeography in the Western Indian Ocean. Scientific Reports. 2020;10.
SMG19148	Swab	Molossidae	Mops condylurus	F	Mozambique	Building	23-May-15	0	Y	Hoarau et al. (2018) Bat Astrovirus in Mozambique. Virology Journal. 2018;15.	0	N	NA	0	Y	Joffrin et al. (2020) Bat coronavirus phylogeography in the Western Indian Ocean. Scientific Reports. 2020;10.
SMG19149	Swab	Molossidae	Mops condylurus	M	Mozambique	Building	23-May-15	0	Y	Hoarau et al. (2018) Bat Astrovirus in Mozambique. Virology Journal. 2018;15.	0	N	NA	0	Y	Joffrin et al. (2020) Bat coronavirus phylogeography in the Western Indian Ocean. Scientific Reports. 2020;10.
SMG19153	Swab	Rhinonycteridae	Triaenops afer	M	Mozambique	Cave	24-May-15	1	Y	Hoarau et al. (2018) Bat Astrovirus in Mozambique. Virology Journal. 2018;15.	0	N	NA	0	Y	Joffrin et al. (2020) Bat coronavirus phylogeography in the Western Indian Ocean. Scientific Reports. 2020;10.
SMG19154	Swab	Rhinonycteridae	Triaenops afer	M	Mozambique	Cave	24-May-15	1	Y	Hoarau et al. (2018) Bat Astrovirus in Mozambique. Virology Journal. 2018;15.	0	N	NA	1	Y	Joffrin et al. (2020) Bat coronavirus phylogeography in the Western Indian Ocean. Scientific Reports. 2020;10.
SMG19155	Swab	Rhinonycteridae	Triaenops afer	M	Mozambique	Cave	24-May-15	1	Y	Hoarau et al. (2018) Bat Astrovirus in Mozambique. Virology Journal. 2018;15.	0	N	NA	0	Y	Joffrin et al. (2020) Bat coronavirus phylogeography in the Western Indian Ocean. Scientific Reports. 2020;10.
SMG19156	Swab	Rhinonycteridae	Triaenops afer	M	Mozambique	Cave	24-May-15	0	Y	Hoarau et al. (2018) Bat Astrovirus in Mozambique. Virology Journal. 2018;15.	0	N	NA	0	Y	Joffrin et al. (2020) Bat coronavirus phylogeography in the Western Indian Ocean. Scientific Reports. 2020;10.
SMG19157	Swab	Rhinonycteridae	Triaenops afer	F	Mozambique	Cave	24-May-15	1	Y	Hoarau et al. (2018) Bat Astrovirus in Mozambique. Virology Journal. 2018;15.	0	N	NA	0	Y	Joffrin et al. (2020) Bat coronavirus phylogeography in the Western Indian Ocean. Scientific Reports. 2020;10.
SMG19158	Swab	Rhinonycteridae	Triaenops afer	F	Mozambique	Cave	24-May-15	0	Y	Hoarau et al. (2018) Bat Astrovirus in Mozambique. Virology Journal. 2018;15.	0	N	NA	0	Y	Joffrin et al. (2020) Bat coronavirus phylogeography in the Western Indian Ocean. Scientific Reports. 2020;10.
SMG19159	Swab	Rhinonycteridae	Triaenops afer	M	Mozambique	Cave	24-May-15	1	Y	Hoarau et al. (2018) Bat Astrovirus in Mozambique. Virology Journal. 2018;15.	0	N	NA	0	Y	Joffrin et al. (2020) Bat coronavirus phylogeography in the Western Indian Ocean. Scientific Reports. 2020;10.
SMG19160	Swab	Rhinonycteridae	Triaenops afer	F	Mozambique	Cave	24-May-15	0	Y	Hoarau et al. (2018) Bat Astrovirus in Mozambique. Virology Journal. 2018;15.	0	N	NA	0	Y	Joffrin et al. (2020) Bat coronavirus phylogeography in the Western Indian Ocean. Scientific Reports. 2020;10.
SMG19161	Swab	Rhinonycteridae	Triaenops afer	M	Mozambique	Cave	24-May-15	1	Y	Hoarau et al. (2018) Bat Astrovirus in Mozambique. Virology Journal. 2018;15.	1	N	NA	0	Y	Joffrin et al. (2020) Bat coronavirus phylogeography in the Western Indian Ocean. Scientific Reports. 2020;10.
SMG19162	Swab	Rhinonycteridae	Triaenops afer	M	Mozambique	Cave	24-May-15	1	Y	Hoarau et al. (2018) Bat Astrovirus in Mozambique. Virology Journal. 2018;15.	0	N	NA	0	Y	Joffrin et al. (2020) Bat coronavirus phylogeography in the Western Indian Ocean. Scientific Reports. 2020;10.
SMG19163	Swab	Rhinonycteridae	Triaenops afer	M	Mozambique	Cave	24-May-15	1	Y	Hoarau et al. (2018) Bat Astrovirus in Mozambique. Virology Journal. 2018;15.	0	N	NA	0	Y	Joffrin et al. (2020) Bat coronavirus phylogeography in the Western Indian Ocean. Scientific Reports. 2020;10.
SMG19164	Swab	Rhinonycteridae	Triaenops afer	F	Mozambique	Cave	24-May-15	1	Y	Hoarau et al. (2018) Bat Astrovirus in Mozambique. Virology Journal. 2018;15.	0	N	NA	0	Y	Joffrin et al. (2020) Bat coronavirus phylogeography in the Western Indian Ocean. Scientific Reports. 2020;10.
SMG19165	Swab	Rhinonycteridae	Triaenops afer	F	Mozambique	Cave	24-May-15	1	Y	Hoarau et al. (2018) Bat Astrovirus in Mozambique. Virology Journal. 2018;15.	0	N	NA	0	Y	Joffrin et al. (2020) Bat coronavirus phylogeography in the Western Indian Ocean. Scientific Reports. 2020;10.
SMG19166	Swab	Rhinonycteridae	Triaenops afer	M	Mozambique	Cave	24-May-15	1	Y	Hoarau et al. (2018) Bat Astrovirus in Mozambique. Virology Journal. 2018;15.	0	N	NA	0	Y	Joffrin et al. (2020) Bat coronavirus phylogeography in the Western Indian Ocean. Scientific Reports. 2020;10.
SMG19167	Swab	Rhinonycteridae	Triaenops afer	F	Mozambique	Cave	24-May-15	1	Y	Hoarau et al. (2018) Bat Astrovirus in Mozambique. Virology Journal. 2018;15.	0	N	NA	0	Y	Joffrin et al. (2020) Bat coronavirus phylogeography in the Western Indian Ocean. Scientific Reports. 2020;10.
SMG19168	Swab	Rhinonycteridae	Triaenops afer	F	Mozambique	Cave	24-May-15	1	Y	Hoarau et al. (2018) Bat Astrovirus in Mozambique. Virology Journal. 2018;15.	0	N	NA	0	Y	Joffrin et al. (2020) Bat coronavirus phylogeography in the Western Indian Ocean. Scientific Reports. 2020;10.
SMG19169	Swab	Rhinonycteridae	Triaenops afer	F	Mozambique	Cave	24-May-15	1	Y	Hoarau et al. (2018) Bat Astrovirus in Mozambique. Virology Journal. 2018;15.	0	N	NA	0	Y	Joffrin et al. (2020) Bat coronavirus phylogeography in the Western Indian Ocean. Scientific Reports. 2020;10.
SMG19170	Swab	Rhinonycteridae	Triaenops afer	F	Mozambique	Cave	24-May-15	1	Y	Hoarau et al. (2018) Bat Astrovirus in Mozambique. Virology Journal. 2018;15.	0	N	NA	0	Y	Joffrin et al. (2020) Bat coronavirus phylogeography in the Western Indian Ocean. Scientific Reports. 2020;10.
SMG19171	Swab	Rhinonycteridae	Triaenops afer	M	Mozambique	Cave	24-May-15	1	Y	Hoarau et al. (2018) Bat Astrovirus in Mozambique. Virology Journal. 2018;15.	0	N	NA	0	Y	Joffrin et al. (2020) Bat coronavirus phylogeography in the Western Indian Ocean. Scientific Reports. 2020;10.
SMG19172	Swab	Rhinonycteridae	Triaenops afer	F	Mozambique	Cave	24-May-15	1	Y	Hoarau et al. (2018) Bat Astrovirus in Mozambique. Virology Journal. 2018;15.	0	N	NA	0	Y	Joffrin et al. (2020) Bat coronavirus phylogeography in the Western Indian Ocean. Scientific Reports. 2020;10.
SMG19173	Swab	Rhinonycteridae	Triaenops afer	F	Mozambique	Cave	24-May-15	1	Y	Hoarau et al. (2018) Bat Astrovirus in Mozambique. Virology Journal. 2018;15.	0	N	NA	0	Y	Joffrin et al. (2020) Bat coronavirus phylogeography in the Western Indian Ocean. Scientific Reports. 2020;10.
SMG19174	Swab	Rhinonycteridae	Triaenops afer	M	Mozambique	Cave	24-May-15	1	Y	Hoarau et al. (2018) Bat Astrovirus in Mozambique. Virology Journal. 2018;15.	0	N	NA	1	Y	Joffrin et al. (2020) Bat coronavirus phylogeography in the Western Indian Ocean. Scientific Reports. 2020;10.
SMG19175	Swab	Rhinonycteridae	Triaenops afer	F	Mozambique	Cave	24-May-15	1	Y	Hoarau et al. (2018) Bat Astrovirus in Mozambique. Virology Journal. 2018;15.	1	N	NA	1	Y	Joffrin et al. (2020) Bat coronavirus phylogeography in the Western Indian Ocean. Scientific Reports. 2020;10.
SMG19176	Swab	Rhinonycteridae	Triaenops afer	M	Mozambique	Cave	24-May-15	1	Y	Hoarau et al. (2018) Bat Astrovirus in Mozambique. Virology Journal. 2018;15.	0	N	NA	0	Y	Joffrin et al. (2020) Bat coronavirus phylogeography in the Western Indian Ocean. Scientific Reports. 2020;10.
SMG19177	Swab	Rhinonycteridae	Triaenops afer	F	Mozambique	Cave	24-May-15	1	Y	Hoarau et al. (2018) Bat Astrovirus in Mozambique. Virology Journal. 2018;15.	0	N	NA	0	Y	Joffrin et al. (2020) Bat coronavirus phylogeography in the Western Indian Ocean. Scientific Reports. 2020;10.
SMG19178	Swab	Rhinonycteridae	Triaenops afer	M	Mozambique	Cave	24-May-15	1	Y	Hoarau et al. (2018) Bat Astrovirus in Mozambique. Virology Journal. 2018;15.	0	N	NA	0	Y	Joffrin et al. (2020) Bat coronavirus phylogeography in the Western Indian Ocean. Scientific Reports. 2020;10.
SMG19179	Swab	Rhinonycteridae	Triaenops afer	M	Mozambique	Cave	24-May-15	1	Y	Hoarau et al. (2018) Bat Astrovirus in Mozambique. Virology Journal. 2018;15.	0	N	NA	0	Y	Joffrin et al. (2020) Bat coronavirus phylogeography in the Western Indian Ocean. Scientific Reports. 2020;10.
SMG19180	Swab	Rhinonycteridae	Triaenops afer	F	Mozambique	Cave	24-May-15	1	Y	Hoarau et al. (2018) Bat Astrovirus in Mozambique. Virology Journal. 2018;15.	0	N	NA	0	Y	Joffrin et al. (2020) Bat coronavirus phylogeography in the Western Indian Ocean. Scientific Reports. 2020;10.
SMG19181	Swab	Rhinonycteridae	Triaenops afer	M	Mozambique	Cave	24-May-15	1	Y	Hoarau et al. (2018) Bat Astrovirus in Mozambique. Virology Journal. 2018;15.	0	N	NA	0	Y	Joffrin et al. (2020) Bat coronavirus phylogeography in the Western Indian Ocean. Scientific Reports. 2020;10.
SMG19182	Swab	Rhinonycteridae	Triaenops afer	M	Mozambique	Cave	24-May-15	1	Y	Hoarau et al. (2018) Bat Astrovirus in Mozambique. Virology Journal. 2018;15.	0	N	NA	0	Y	Joffrin et al. (2020) Bat coronavirus phylogeography in the Western Indian Ocean. Scientific Reports. 2020;10.
SMG19183	Swab	Rhinonycteridae	Triaenops afer	M	Mozambique	Cave	24-May-15	1	Y	Hoarau et al. (2018) Bat Astrovirus in Mozambique. Virology Journal. 2018;15.	0	N	NA	1	Y	Joffrin et al. (2020) Bat coronavirus phylogeography in the Western Indian Ocean. Scientific Reports. 2020;10.
SMG19184	Swab	Rhinonycteridae	Triaenops afer	M	Mozambique	Cave	24-May-15	1	Y	Hoarau et al. (2018) Bat Astrovirus in Mozambique. Virology Journal. 2018;15.	0	N	NA	0	Y	Joffrin et al. (2020) Bat coronavirus phylogeography in the Western Indian Ocean. Scientific Reports. 2020;10.
SMG19185	Swab	Rhinonycteridae	Triaenops afer	M	Mozambique	Cave	24-May-15	1	Y	Hoarau et al. (2018) Bat Astrovirus in Mozambique. Virology Journal. 2018;15.	1	N	NA	1	Y	Joffrin et al. (2020) Bat coronavirus phylogeography in the Western Indian Ocean. Scientific Reports. 2020;10.
SMG19186	Swab	Rhinonycteridae	Triaenops afer	M	Mozambique	Cave	24-May-15	1	Y	Hoarau et al. (2018) Bat Astrovirus in Mozambique. Virology Journal. 2018;15.	0	N	NA	0	Y	Joffrin et al. (2020) Bat coronavirus phylogeography in the Western Indian Ocean. Scientific Reports. 2020;10.
SMG19187	Swab	Rhinonycteridae	Triaenops afer	F	Mozambique	Cave	24-May-15	1	Y	Hoarau et al. (2018) Bat Astrovirus in Mozambique. Virology Journal. 2018;15.	0	N	NA	0	Y	Joffrin et al. (2020) Bat coronavirus phylogeography in the Western Indian Ocean. Scientific Reports. 2020;10.
SMG19188	Swab	Rhinonycteridae	Triaenops afer	M	Mozambique	Cave	24-May-15	1	Y	Hoarau et al. (2018) Bat Astrovirus in Mozambique. Virology Journal. 2018;15.	0	N	NA	0	Y	Joffrin et al. (2020) Bat coronavirus phylogeography in the Western Indian Ocean. Scientific Reports. 2020;10.
SMG19189	Swab	Molossidae	Mops condylurus	M	Mozambique	Cave	25-May-15	0	Y	Hoarau et al. (2018) Bat Astrovirus in Mozambique. Virology Journal. 2018;15.	0	N	NA	1	Y	Joffrin et al. (2020) Bat coronavirus phylogeography in the Western Indian Ocean. Scientific Reports. 2020;10.
SMG19190	Swab	Molossidae	Mops condylurus	M	Mozambique	Cave	25-May-15	0	Y	Hoarau et al. (2018) Bat Astrovirus in Mozambique. Virology Journal. 2018;15.	0	N	NA	0	Y	Joffrin et al. (2020) Bat coronavirus phylogeography in the Western Indian Ocean. Scientific Reports. 2020;10.
SMG19191	Swab	Molossidae	Mops condylurus	F	Mozambique	Building	25-May-15	0	Y	Hoarau et al. (2018) Bat Astrovirus in Mozambique. Virology Journal. 2018;15.	0	N	NA	0	Y	Joffrin et al. (2020) Bat coronavirus phylogeography in the Western Indian Ocean. Scientific Reports. 2020;10.
SMG19192	Swab	Molossidae	Mops condylurus	F	Mozambique	Building	25-May-15	0	Y	Hoarau et al. (2018) Bat Astrovirus in Mozambique. Virology Journal. 2018;15.	0	N	NA	0	Y	Joffrin et al. (2020) Bat coronavirus phylogeography in the Western Indian Ocean. Scientific Reports. 2020;10.
SMG19193	Swab	Molossidae	Mops condylurus	F	Mozambique	Building	25-May-15	0	Y	Hoarau et al. (2018) Bat Astrovirus in Mozambique. Virology Journal. 2018;15.	0	N	NA	0	Y	Joffrin et al. (2020) Bat coronavirus phylogeography in the Western Indian Ocean. Scientific Reports. 2020;10.
SMG19194	Swab	Molossidae	Mops condylurus	F	Mozambique	Building	25-May-15	0	Y	Hoarau et al. (2018) Bat Astrovirus in Mozambique. Virology Journal. 2018;15.	0	N	NA	0	Y	Joffrin et al. (2020) Bat coronavirus phylogeography in the Western Indian Ocean. Scientific Reports. 2020;10.
SMG19196	Swab	Molossidae	Mops condylurus	F	Mozambique	Building	25-May-15	0	Y	Hoarau et al. (2018) Bat Astrovirus in Mozambique. Virology Journal. 2018;15.	0	N	NA	0	Y	Joffrin et al. (2020) Bat coronavirus phylogeography in the Western Indian Ocean. Scientific Reports. 2020;10.
SMG19197	Swab	Molossidae	Mops condylurus	M	Mozambique	Cave	25-May-15	0	Y	Hoarau et al. (2018) Bat Astrovirus in Mozambique. Virology Journal. 2018;15.	0	N	NA	0	Y	Joffrin et al. (2020) Bat coronavirus phylogeography in the Western Indian Ocean. Scientific Reports. 2020;10.
SMG19198	Swab	Molossidae	Mops condylurus	F	Mozambique	Cave	25-May-15	0	Y	Hoarau et al. (2018) Bat Astrovirus in Mozambique. Virology Journal. 2018;15.	0	N	NA	0	Y	Joffrin et al. (2020) Bat coronavirus phylogeography in the Western Indian Ocean. Scientific Reports. 2020;10.
SMG19199	Swab	Molossidae	Mops condylurus	F	Mozambique	Cave	25-May-15	0	Y	Hoarau et al. (2018) Bat Astrovirus in Mozambique. Virology Journal. 2018;15.	0	N	NA	0	Y	Joffrin et al. (2020) Bat coronavirus phylogeography in the Western Indian Ocean. Scientific Reports. 2020;10.
SMG19200	Swab	Molossidae	Mops condylurus	F	Mozambique	Cave	25-May-15	0	Y	Hoarau et al. (2018) Bat Astrovirus in Mozambique. Virology Journal. 2018;15.	0	N	NA	1	Y	Joffrin et al. (2020) Bat coronavirus phylogeography in the Western Indian Ocean. Scientific Reports. 2020;10.
SMG19201	Swab	Molossidae	Mops condylurus	F	Mozambique	Building	25-May-15	0	Y	Hoarau et al. (2018) Bat Astrovirus in Mozambique. Virology Journal. 2018;15.	0	N	NA	1	Y	Joffrin et al. (2020) Bat coronavirus phylogeography in the Western Indian Ocean. Scientific Reports. 2020;10.
SMG19202	Swab	Molossidae	Mops condylurus	M	Mozambique	Cave	25-May-15	0	Y	Hoarau et al. (2018) Bat Astrovirus in Mozambique. Virology Journal. 2018;15.	0	N	NA	0	Y	Joffrin et al. (2020) Bat coronavirus phylogeography in the Western Indian Ocean. Scientific Reports. 2020;10.
SMG19203	Swab	Molossidae	Mops condylurus	M	Mozambique	Cave	25-May-15	0	Y	Hoarau et al. (2018) Bat Astrovirus in Mozambique. Virology Journal. 2018;15.	0	N	NA	0	Y	Joffrin et al. (2020) Bat coronavirus phylogeography in the Western Indian Ocean. Scientific Reports. 2020;10.
SMG19204	Swab	Molossidae	Mops condylurus	M	Mozambique	Cave	25-May-15	0	Y	Hoarau et al. (2018) Bat Astrovirus in Mozambique. Virology Journal. 2018;15.	0	N	NA	1	Y	Joffrin et al. (2020) Bat coronavirus phylogeography in the Western Indian Ocean. Scientific Reports. 2020;10.
SMG19205	Swab	Molossidae	Mops condylurus	M	Mozambique	Cave	25-May-15	0	Y	Hoarau et al. (2018) Bat Astrovirus in Mozambique. Virology Journal. 2018;15.	0	N	NA	0	Y	Joffrin et al. (2020) Bat coronavirus phylogeography in the Western Indian Ocean. Scientific Reports. 2020;10.
SMG19206	Swab	Molossidae	Mops condylurus	M	Mozambique	Cave	25-May-15	0	Y	Hoarau et al. (2018) Bat Astrovirus in Mozambique. Virology Journal. 2018;15.	0	N	NA	0	Y	Joffrin et al. (2020) Bat coronavirus phylogeography in the Western Indian Ocean. Scientific Reports. 2020;10.
SMG19207	Swab	Molossidae	Mops condylurus	M	Mozambique	Cave	25-May-15	0	Y	Hoarau et al. (2018) Bat Astrovirus in Mozambique. Virology Journal. 2018;15.	0	N	NA	1	Y	Joffrin et al. (2020) Bat coronavirus phylogeography in the Western Indian Ocean. Scientific Reports. 2020;10.
SMG19208	Swab	Molossidae	Mops condylurus	M	Mozambique	Cave	25-May-15	0	Y	Hoarau et al. (2018) Bat Astrovirus in Mozambique. Virology Journal. 2018;15.	0	N	NA	0	Y	Joffrin et al. (2020) Bat coronavirus phylogeography in the Western Indian Ocean. Scientific Reports. 2020;10.
SMG19209	Swab	Molossidae	Mops condylurus	M	Mozambique	Cave	25-May-15	0	Y	Hoarau et al. (2018) Bat Astrovirus in Mozambique. Virology Journal. 2018;15.	0	N	NA	0	Y	Joffrin et al. (2020) Bat coronavirus phylogeography in the Western Indian Ocean. Scientific Reports. 2020;10.
SMG19210	Swab	Molossidae	Mops condylurus	F	Mozambique	Building	25-May-15	0	Y	Hoarau et al. (2018) Bat Astrovirus in Mozambique. Virology Journal. 2018;15.	0	N	NA	1	Y	Joffrin et al. (2020) Bat coronavirus phylogeography in the Western Indian Ocean. Scientific Reports. 2020;10.
SMG19211	Swab	Molossidae	Mops condylurus	F	Mozambique	Building	25-May-15	0	Y	Hoarau et al. (2018) Bat Astrovirus in Mozambique. Virology Journal. 2018;15.	0	N	NA	0	Y	Joffrin et al. (2020) Bat coronavirus phylogeography in the Western Indian Ocean. Scientific Reports. 2020;10.
SMG19212	Swab	Molossidae	Mops condylurus	F	Mozambique	Building	25-May-15	0	Y	Hoarau et al. (2018) Bat Astrovirus in Mozambique. Virology Journal. 2018;15.	0	N	NA	0	Y	Joffrin et al. (2020) Bat coronavirus phylogeography in the Western Indian Ocean. Scientific Reports. 2020;10.
SMG19213	Swab	Molossidae	Mops condylurus	F	Mozambique	Cave	25-May-15	0	Y	Hoarau et al. (2018) Bat Astrovirus in Mozambique. Virology Journal. 2018;15.	0	N	NA	0	Y	Joffrin et al. (2020) Bat coronavirus phylogeography in the Western Indian Ocean. Scientific Reports. 2020;10.
SMG19214	Swab	Molossidae	Mops condylurus	F	Mozambique	Cave	25-May-15	0	Y	Hoarau et al. (2018) Bat Astrovirus in Mozambique. Virology Journal. 2018;15.	0	N	NA	0	Y	Joffrin et al. (2020) Bat coronavirus phylogeography in the Western Indian Ocean. Scientific Reports. 2020;10.
SMG19215	Swab	Molossidae	Mops condylurus	F	Mozambique	Cave	25-May-15	0	Y	Hoarau et al. (2018) Bat Astrovirus in Mozambique. Virology Journal. 2018;15.	0	N	NA	1	Y	Joffrin et al. (2020) Bat coronavirus phylogeography in the Western Indian Ocean. Scientific Reports. 2020;10.
SMG19216	Swab	Molossidae	Mops condylurus	M	Mozambique	Cave	25-May-15	0	Y	Hoarau et al. (2018) Bat Astrovirus in Mozambique. Virology Journal. 2018;15.	0	N	NA	0	Y	Joffrin et al. (2020) Bat coronavirus phylogeography in the Western Indian Ocean. Scientific Reports. 2020;10.
SMG19217	Swab	Molossidae	Mops condylurus	F	Mozambique	Cave	25-May-15	0	Y	Hoarau et al. (2018) Bat Astrovirus in Mozambique. Virology Journal. 2018;15.	0	N	NA	1	Y	Joffrin et al. (2020) Bat coronavirus phylogeography in the Western Indian Ocean. Scientific Reports. 2020;10.
SMG19218	Swab	Molossidae	Mops condylurus	M	Mozambique	Cave	25-May-15	0	Y	Hoarau et al. (2018) Bat Astrovirus in Mozambique. Virology Journal. 2018;15.	0	N	NA	0	Y	Joffrin et al. (2020) Bat coronavirus phylogeography in the Western Indian Ocean. Scientific Reports. 2020;10.
SMG19219	Swab	Molossidae	Mops condylurus	M	Mozambique	Cave	25-May-15	0	Y	Hoarau et al. (2018) Bat Astrovirus in Mozambique. Virology Journal. 2018;15.	0	N	NA	0	Y	Joffrin et al. (2020) Bat coronavirus phylogeography in the Western Indian Ocean. Scientific Reports. 2020;10.
SMG19220	Swab	Molossidae	Mops condylurus	F	Mozambique	Cave	25-May-15	0	Y	Hoarau et al. (2018) Bat Astrovirus in Mozambique. Virology Journal. 2018;15.	1	N	NA	0	Y	Joffrin et al. (2020) Bat coronavirus phylogeography in the Western Indian Ocean. Scientific Reports. 2020;10.
SMG19223	Swab	Molossidae	Mops condylurus	F	Mozambique	Cave	25-May-15	0	Y	Hoarau et al. (2018) Bat Astrovirus in Mozambique. Virology Journal. 2018;15.	0	N	NA	1	Y	Joffrin et al. (2020) Bat coronavirus phylogeography in the Western Indian Ocean. Scientific Reports. 2020;10.

## Sheet: 0
region	family	species	N	MONOINFECTION						coinfection
				Astv		PmV		CoV		AstV- PmV		AstV - CoV		PmV-CoV
				nb+	prev	nb+	prev	nb+	prev	nb+	prev	nb+	prev	nb+	prev
MADAGASCAR	Hipposideridae	Hipposideros commersoni	19	5	26%	0	0%	0	0%	0	0%	0	0%	0	0%
	Miniopteridae	Miniopterus cf. manavi	19	16	89%	1	5%	0	0%	1	6%	0	0%	0	0%
		Miniopterus gleni	17	14	82%	3	18%	0	0%	3	18%	0	0%	0	0%
		Miniopterus griveaudi	28	15	54%	0	0%	0	0%	0	0%	0	0%	0	0%
		Miniopterus mahafaliensis	7	4	57%	1	14%	0	0%	0	0%	0	0%	0	0%	TO CHECK
		Miniopterus sororculus	8	7	88%	1	13%	0	0%	1	13%	0	0%	0	0%
	Molossidae	Chaerephon atsinanana		?		0	0%	0	0%	0	0%	0	0%	0	0%
		Chaerephon leucogaster	45	1	2%	0	0%	0	0%	0	0%	0	0%	0	0%
		Mops leucostigma	3	3	100%	0	0%	0	0%	0	0%	0	0%	0	0%
		Mops midas	21	1	5%	1	5%	4	19%	0	0%	0%	0%	0%	0%
		Mormopterus jugularis	63	0	0%	1	2%	10	16%	0	0%	0	0%	1	2%
		Otomops madagascariensis		0	0%	0	0%	0	0%	0	0%	0	0%	0	0%
	Pteropodidae	Rousettus madagascariensis	45	2	4%	0	0%	0	0%	0	0%	0	0%	0	0%
	Rhinonycteridae	Paratriaenops furculus	32	11	34%	0	0%	0	0%	0	0%	0	0%	0	0%
		Triaenops menamena	34	8	24%	13	38%	2	6%	0	0%	0	0%	0	0%
	Vespertilionidae	Myotis goudoti	5	0	0%	0	0%	0	0%	0	0%	0	0%	0	0%
		Neoromicia malagasyensis	2	0	0%	0	0%	0	0%	0	0%	0	0%	0	0%
		Neoromicia matroka	4	0	0%	0	0%	0	0%	0	0%	0	0%	0	0%
		Pipistrellus hesperidus	5	0	0%	0	0%	0	0%	0	0%	0	0%	0	0%
MAYOTTE	Emballonuridae	Taphosius mauritianus	1	0	0%	0	0%	0	0%	0	0%	0	0%	0	0%
	Molossidae	Chaerephon leucogaster	4	0	0%	MISSING	#VALEUR!	1	25%	0	0%	0	0%		0%
		Chaerephon pusillus	61	0	0%	MISSING	#VALEUR!	7	11%	0	0%	0	0%		0%
	Pteropodidae	Pteropus seychellensis comorensis	22	0	0%	MISSING	#VALEUR!	0	0%	0	0%	0	0%		0%
MOZAMBIQUE	Hipposideridae	Hipposideros caffer	59	10	45%	2	3%	10	17%	0	0%	3	5%	0	0%
	Miniopteridae	Miniopterus mossambicus	21	2	3%	0	0%	4	19%	0	0%	1	5%	0	0%
	Molossidae	Mops condylurus	54	1	2%	1	2%	11	20%	0	0%	0	0%	0	0%
	Nycteridae	Nycteris thebaica	15	4	27%	0	0%	4	27%	0	0%	1	7%	0	0%
	Rhinolophidae	Rhinolophus lobatus	9	0	0%	0	0%	6	67%	0	0%	0	0%	0	0%
		Rhinolophus rhodesiae	30	0	0%	1	3%	9	30%	0	0%	0	0%	0	0%
		Rhinolophus mossambicus	20	0	0%	0	0%	0	0%	0	0%	0	0%	0	0%
		Rhinolophus sp	2	0	0%	0	0%	1	50%	0	0%	0	0%	0	0%
	Rhinonycteridae	Triaenops afer	51	35	69%	9	18%	3	6%	3	6%	7	14%	2	4%
	Vespertilionidae	Scotophilus viridis	2	0	0%	0	0%	0	0%	0	0%	0	0%	0	0%
		Neoromicia nana	2	0	0%	0	0%	0	0%	0	0%	0	0%	0	0%
REUNION	Molossidae	Mormopterus francoismoutoui	50		0%		0%	2	4%		0%		0%		0%
