# Supplementary material for: Investigation of astrovirus, coronavirus and paramyxovirus co-infections in bats in the western Indian Ocean
Source: Virol J. 2021 Oct 12;18:205. doi: 10.1186/s12985-021-01673-2 (PMC8506490; doi:10.1186/s12985-021-01673-2)
Supplement: Supplementary file 2 — Additional file 2. Number of tested and positive samples, per location, bat family, species, samples types, and collection year. [file 12985_2021_1673_MOESM2_ESM.ods]

## Sheet: Feuil1
					N tested per type of samples			Number of positive samples (%)
Location	Bat family	Bat species	Collection year	N tested	Intestine	Feces	Swabs	AstV	CoV	PmV	Coinfection
Madagascar	Hipposideridae	Macronycteris commersoni	2012	19	X			3 (15.8)
	Miniopteridae	Miniopterus manavi	2012	18	X			16 (88.9)
		Miniopterus gleni	2012	13	X			13 (86.7)		2 (13.3)	2 (13.3)
			2014	2	X
		Miniopterus griveaudi	2014	26	X			15 (57.7)
		Miniopterus mahafaliensis	2012	8	X			3 (37.5)		1 (12.5)
		Miniopterus sororculus	2012	7	X			5 (71.4)
	Molossidae	Chaerephon atsinanana	2013	29	X
		Chaerephon leucogaster	2018	45			X	1 (2.2)		1 (2.2)
		Mops leucostigma	2018	94			X	3 (3.2)		2 (2.1)
		Mops midas	2012	19	X			1 (4.8)	4 (19.1)	1 (4.8)
			2018	2	X
		Mormopterus jugularis	2013	21	X				9 (14.8)
			2014	40	X
		Otomops madagascariensis	2012	12	X
			2014	5			X
	Pteropodidae	Rousettus madagascariensis	2014	40			X	2 (5.0)	5 (12.5)
	Rhinonycteridae	Paratriaenops furculus	2014	31			X	11 (35.5)		4 (12.9)	1 (3.2)
		Triaenops menamena	2012	21	X			14 (42.4)	2 (6.1)	14 (42.4)	5 (15.2)
			2014	12			X
	Vespertilionidae	Myotis goudoti	2014	14			X	3 (21.4)
		Pipistrellus hesperidus	2014	5	X
Mayotte	Molossidae	Chaerephon pusillus	2014	61		X			7 (11.5)
	Pteropodidae	Pteropus seychellensis comorensis	2014	22			X
Mozambique	Hipposideridae	Hipposideros caffer	2015	59			X	10 (17.0)	10 (17.0)	2 (3.4)	3 (5.1)
	Miniopteridae	Miniopterus mossambicus	2015	21			X	2 (9.5)	4 (19.1)		1 (4.8)
	Molossidae	Mops condylurus	2015	54			X	1 (1.9)	11 (20.4)	1 (1.9)
	Nycteridae	Nycteris thebaica	2015	14			X	4 (28.6)	4 (28.6)		1 (7.1)
	Rhinolophidae	Rhinolophus lobatus	2015	9			X		6 (66.7)
		Rhinolophus mossambicus	2015	20			X
		Rhinolophus rhodesiae	2015	30			X		9 (30.0)	1 (3.3)
	Rhinonycteridae	Triaenops afer	2015	51			X	35 (68.6)	9 (17.7)	3 (5.9)	8 (15.7)
Reunion Island	Molossidae	Mormopterus francoismoutoui	2015	47			X		2 (4.3)
		Total		871				142 (16.3)	82 (9.4)	32 (3.7)	21 (2.4)
