# Supplementary material for: Investigation of astrovirus, coronavirus and paramyxovirus co-infections in bats in the western Indian Ocean
Source: Virol J. 2021 Oct 12;18:205. doi: 10.1186/s12985-021-01673-2 (PMC8506490; doi:10.1186/s12985-021-01673-2)
Supplement: Supplementary file 3 — Additional file 3. Number of tested and positive samples for co-infections, per country, bat family, bat species, sample type, and collection year. [file 12985_2021_1673_MOESM3_ESM.ods]

## Sheet: Feuil1
					N tested per type of samples			Number of positive samples (%)
Location	Bat family	Bat species	Collection year	N tested	Intestine	Feces	Swabs	AstV-CoV	AstV-PmV	CoV-PmV	AstV-CoV-PmV	Total
Madagascar	Miniopteridae	Miniopterus gleni	2012	13	Î				2			2 (13.3)
			2014	2	Î
	Rhinonycteridae	Paratriaenops furculus	2014	31			Î		1			1 (3.2)
		Triaenops menamena	2012	21	Î				4	1		5 (15.2)
			2014	12			Î
Mozambique	Hipposideridae	Hipposideros caffer	2015	59			Î	3				3 (5.1)
	Miniopteridae	Miniopterus mossambicus	2015	21			Î	1				1 (4.8)
	Nycteridae	Nycteris thebaica	2015	14			Î	1				1 (7.1)
	Rhinonycteridae	Triaenops afer	2015	51			Î	5	1		2	8 (15.7)
