# Supplementary material for: Investigation of astrovirus, coronavirus and paramyxovirus co-infections in bats in the western Indian Ocean
Source: Virol J. 2021 Oct 12;18:205. doi: 10.1186/s12985-021-01673-2 (PMC8506490; doi:10.1186/s12985-021-01673-2)
Supplement: Supplementary file 4 — Additional file 4. Astrovirus nucleotide sequence similarity obtained with BLASTn. [file 12985_2021_1673_MOESM4_ESM.ods]

## Sheet: Feuil1
ID	Museum specimen catalog number	Species	Sequence size (pb)	% Identity	% Cover	Best-hit GenBank sequence	Related species	Region	Accesion Number ID
SMG17368	UADBA 50171	Miniopterus gleni	401	86%	64%	Bat astrovirus strain 09GB447Mi RNA-dependent RNA polymerase-like (RdRp) gene, partial sequence	Miniopterus inflatus	Gabon	KU510441
SMG17373	UADBA 50174	Miniopterus gleni	401	85%	74%	Bat astrovirus strain AstV/Miniopterus schreibersii/88 RNA-dependent RNA polymerase (NS1) gene, partial cds	Miniopterus pusillus	Italy	MG004207
SMG17367	UADBA 50170	Miniopterus gleni	401	82%	80%	Bat astrovirus strain 09GB409Mi RNA-dependent RNA polymerase-like (RdRp) gene, partial sequence	Miniopterus inflatus	Gabon	KU510453
SMG17329	FMNH 218040	Miniopterus mahafaliensis	401	83%	57%	Bat astrovirus strain AstV/Miniopterus schreibersii/86 RNA-dependent RNA polymerase (NS1) gene, partial	Miniopterus schreibersii	Italy	MG004205
SMG17344	UADBA 50159	Miniopterus mahafaliensis	401	82%	75%	Bat astrovirus strain 09GB438Mi RNA-dependent RNA polymerase-like (RdRp) gene, partial sequence	Miniopterus inflatus	Gabon	KU510456
SMG17883	FMNH 221428	Miniopterus manavi	401	80%	95%	Bat astrovirus 1 isolate AFCD79 polyprotein 1AB gene, partial	Miniopterus magnater	China	EU847205
SMG17884	FMNH 221429	Miniopterus manavi	401	84%	100%	Astrovirus sp. RNA-dependent RNA polymerase gene, partial	Miniopterus griveaudi	Madagascar	KY575652
SMG17866	UADBA 33033	Miniopterus manavi	401	80%	58%	Miniopterus fuliginosus astrovirus isolate XMM445 RNA-dependent RNA polymerase gene, partial	Miniopterus fuliginosus	Myanmar	JX863710
SMG17867	UADBA 33034	Miniopterus manavi	401	85%	74%	Bat astrovirus strain AstV/Barbastella barbastellus/39 RNA-dependent RNA polymerase (NS1) gene, partial	Barbastella barbastellus	Italy	MG004201
SMG17869	UADBA 33036	Miniopterus manavi	401	83%	78%	Bat astrovirus strain 09GB863Mi RNA-dependent RNA polymerase-like (RdRp) gene, partial sequence	Miniopterus inflatus	Gabon	KU510470
SMG17871	UADBA 33038	Miniopterus manavi	401	82%	95%	Mamastrovirus sp. isolate Astrovirus_PREDICT MAstV-33/ZB12023 clone 12690 RNA-dependent RNA polymerase gene, partial	Triaenops persicus	Republic of the Congo	KY054001
SMG17872	UADBA 33039	Miniopterus manavi	401	85%	70%	Bat astrovirus strain AstV/Miniopterus schreibersii/74 RNA-dependent RNA polymerase (NS1) gene, partial	Miniopterus schreibersii	Italy	MG004209
SMG17874	UADBA 33041	Miniopterus manavi	401	82%	75%	Bat astrovirus strain AstV/Miniopterus schreibersii/88 RNA-dependent RNA polymerase (NS1) gene, partial	Miniopterus schreibersii	Italy	MG004207
SMG17349	FMNH 218028	Miniopterus sororculus	401	83%	93%	Bat astrovirus isolate BT52_3 RNA-dependent RNA polymerase (RdRp) gene, partial	Miniopterus schreibersii	South Korea	MG841023
SMG17364	UADBA 50344	Miniopterus sororculus	401	89%	100%	Astrovirus sp. RNA-dependent RNA polymerase gene, partial	Miniopterus griveaudi	Madagascar	KY575652
SMG17366	FMNH 218034	Miniopterus sororculus	401	81%	67%	Bat astrovirus isolate BT56_1 RNA-dependent RNA polymerase (RdRp) gene, partial	Miniopterus schreibersii	South Korea	MG841031
SMG17377	FMNH 218037	Miniopterus sororculus	401	83%	71%	Bat astrovirus strain AstV/Miniopterus schreibersii/08 RNA-dependent RNA polymerase (NS1) gene, partial	Miniopterus schreibersii	Italy	MG004195
SMG17411	UADBA 50148	Triaenops menamena	401	90%	95%	Mamastrovirus sp. isolate Astrovirus_PREDICT MAstV-54/ZB12060 clone 12710 RNA-dependent RNA polymerase gene, partial	Triaenops persicus	Republic of the Congo	KY053963
SMG17410	UADBA 50147	Triaenops menamena	401	80%	73%	Mamastrovirus sp. isolate Astrovirus_PREDICT MAstV-54/ZB12024 clone 12728 RNA-dependent RNA polymerase gene, partial	Triaenops persicus	Republic of the Congo	KY053948
SMG17412	UADBA 50149	Triaenops menamena	401	82%	100%	Astrovirus sp. isolate FMNH 228887 RNA-dependent RNA polymerase gene, partial	Triaenops afer	Mozambique	MH013980
SMG17457	FMNH 218064	Triaenops menamena	401	80%	100%	Astrovirus sp. isolate FMNH 229229 RNA-dependent RNA polymerase gene, partial	Triaenops afer	Mozambique	MH013988
SMG17462	FMNH 218069	Triaenops menamena	383	92%	86%	Murine astrovirus isolate BJ2019MurineAsV01 RdRp gene, partial	Mus sp.	China	MN831192
AMB-053	Released	Chaerephon leucogaster	410	96%	10%	Passerine astrovirus 1 isolate PasAstV-1, complete genome	Passeriformes	French Guinea	MK096773
AMB-096	Released	Mops leucostigma	398	82%	30%	Rhinolophus pusillus astrovirus isolate ZSR21 ORF1b gene, partial	Rhinolophus pusillus	NA	KY775077
AMB-101	Released	Mops leucostigma	398	82%	30%	Rhinolophus pusillus astrovirus isolate ZSR21 ORF1b gene, partial	Rhinolophus pusillus	NA	KY775077
SMG17321	FMNH 218012	Macronycteris commersoni	401	81%	73%	Bat astrovirus strain AstV/Miniopterus schreibersii/2015 RNA-dependent RNA polymerase (NS1) gene, partial	Miniopterus schreibersii	Italy	MG004197
SMG17391	UADBA 50270	Macronycteris commersoni	401	90%	100%	Astrovirus sp. RNA-dependent RNA polymerase gene, partial	Miniopterus griveaudi	Madagascar	KY575652
SMG17393	UADBA 50272	Macronycteris commersoni	401	90%	100%	Astrovirus sp. RNA-dependent RNA polymerase gene, partial	Miniopterus griveaudi	Madagascar	KY575652
SMG17838	UADBA 33027	Miniopterus gleni	401	85%	88%	Bat astrovirus strain 09GB409Mi RNA-dependent RNA polymerase-like (RdRp) gene, partial sequence	Miniopterus inflatus	Gabon	KU510453
SMG17843	FMNH 221330	Miniopterus gleni	401	83%	74%	Bat astrovirus strain AstV/Barbastella barbastellus/39 RNA-dependent RNA polymerase (NS1) gene, partial	Barbastella barbastellus	Italy	MG004201
SMG17844	FMNH 221331	Miniopterus gleni	401	92%	100%	Astrovirus sp. RNA-dependent RNA polymerase gene, partial	Miniopterus griveaudi	Madagascar	KY575652
SMG17845	FMNH 221332	Miniopterus gleni	401	82%	96%	Bat astrovirus 1 isolate AFCD291 polyprotein 1AB gene, partial	Miniopterus magnater	China	EU847218
SMG17842	UADBA 33031	Miniopterus gleni	401	84%	95%	Mamastrovirus sp. isolate Astrovirus_PREDICT MAstV-31/ZB12058 clone 12707 RNA-dependent RNA polymerase gene, partial	Triaenops persicus	Republic of the Congo	KY054003
