# Supplementary material for: Investigation of astrovirus, coronavirus and paramyxovirus co-infections in bats in the western Indian Ocean
Source: Virol J. 2021 Oct 12;18:205. doi: 10.1186/s12985-021-01673-2 (PMC8506490; doi:10.1186/s12985-021-01673-2)
Supplement: Supplementary file 5 — Additional file 5. Paramyxovirus nucleotide sequence similarity obtained with BLASTn [file 12985_2021_1673_MOESM5_ESM.ods]

## Sheet: Feuil1
ID	Museum specimen catalog number	Species	Sequence size (pb)	% Identity	% Cover	Best-hit GenBank sequence	Related species	Region	Accesion Number ID
SMG18892	UADBA SMG-18892	Paratriaenops furculus	496	99%	90%	Bat paramyxovirus isolate FMNH 221337 L polymerase gene, partial	Miniopterus griveaudi	Madagascar	KU356285
SMG18898	UADBA SMG-18898	Paratriaenops furculus	495	78%	90%	Bat paramyxovirus isolate BatPV/Tri_afe/Ken-241/2010 RNA-dependent RNA polymerase (L) gene, partial	Triaenops afer	Kenya	KC578645
SMG18899	UADBA SMG-18899	Paratriaenops furculus	495	99%	90%	Bat paramyxovirus isolate FMNH 221337 L polymerase gene, partial	Miniopterus griveaudi	Madagascar	KU356285
SMG19046	FMNH 229142	Rhinolophus rhodesiae	495	82%	97%	Bat paramyxovirus isolate BatPV/Rhi_den/RSA-172/2007 RNA-dependent RNA polymerase (L) gene, partial	Rhinolophus denti	South Africa	KC578574
SMG19161	FMNH 229219	Triaenops afer	495	98%	90%	Bat paramyxovirus isolate BatPV/Tri_afe/Ken-241/2010 RNA-dependent RNA polymerase (L) gene, partial	Triaenops afer	Kenya	KC578645
SMG19175	FMNH 229233	Triaenops afer	495	98%	100%	Bat paramyxovirus isolate BatPV/Tri_afe/Ken-292/2010 RNA-dependent RNA polymerase (L) gene, partial	Triaenops afer	Kenya	KC578648
SMG19185	FMNH 229243	Triaenops afer	495	98%	100%	Bat paramyxovirus isolate BatPV/Tri_afe/Ken-292/2010 RNA-dependent RNA polymerase (L) gene, partial	Triaenops afer	Kenya	KC578648
SMG18827	FMNH 228861	Triaenops menamena	495	83%	99%	Bat paramyxovirus isolate SMG17433 L polymerase (L) gene, partial	Triaenops menamena	Madagascar	KF928241
AMB-083	Released	Chaerephon leucogaster	495	99%	99%	Bat paramyxovirus isolate SMG17544 L polymerase (L) gene, partial	Mops leucostigma	Madagascar	KF928249
SMG19075	FMNH 229187	Hipposideros caffer	495	82%	94%	Bat Paramyxovirus Hip_rub/GB19-S/GHA/2009 isolate BatPV/Hip_rub/GB19-S/GHA/2009 RNA-dependent RNA polymerase (L) gene, partial	Hipposideros ruber	Ghana	HQ660160
SMG19076	FMNH 229188	Hipposideros caffer	495	83%	91%	Bat Paramyxovirus Hip_caf/GB59-30/GHA/2009 isolate BatPV/Hip_caf/GB59-30/GHA/2009 RNA-dependent RNA polymerase (L) gene, partial	Hipposideros caffer	Ghana	HQ660161
SMG19220	FMNH 229306	Mops condylurus	495	95%	99%	Bat paramyxovirus isolate SMG17544 L polymerase (L) gene, partial	Mops leucostigma	Madagascar	KF928249
SMG18889	UADBA SMG-18889	Paratriaenops furculus	495	78%	100%	Bat paramyxovirus isolate BatPV/Tri_afe/Ken-709/2011 RNA-dependent RNA polymerase (L) gene, partial	Triaenops afer	Kenya	KC578610
